# Supplementary material for: Memory phase-specific genes in the Mushroom Bodies identified using CrebB-target DamID
Source: PLoS Genet. 2023 Jun 12;19(6):e1010802. doi: 10.1371/journal.pgen.1010802 (PMC10289670; doi:10.1371/journal.pgen.1010802)
Supplement: S1 File — (XLSX) [file pgen.1010802.s005.xlsx]

## Sheet: PvsU_TI-1
1st, Transcript_PCBvsUCB were compared to Transcript_NAIVES to filter extract #N/A
2nd, unique genes were selected
3rd, genes were compared with ChIP-seq CREB/CRTC targets
4th, genes matching with ChIP-seq list were selected
Gene_PCBvsUCB	Transcript_PCBvsUCB	biological function	Ratio	FDR	Filtering_by_naives	Unique_genes	Transcript_NAIVES	ChIP-seq_genes	Match_with_ChIP-seq		Tested
Ac13E	Ac13E-RA	signaling	0.496	0.00338614162228779	#N/A	1	14-3-3epsilon-RA	CG11023	Ac13E		Ac13E
Bruce	Bruce-RA	protein metabolism	0.630	0.00430757203469054	#N/A	1	14-3-3zeta-RF	l(2)gl	Bruce		Bruce
C3G	C3G-RH	signaling	0.607	0.00299183313814686	#N/A	1	4EHP-RC	dbr	C3G		C3G
CG11873	CG11873-RC	gene regulation	0.611	0.00441699051272767	#N/A	1	5-HT1B-RD	galectin	CG11873		CG11873
CG43143	CG43143-RE	protein metabolism	0.609	0.00580876494926779	#N/A	1	7B2-RA	Sam-S	CG43143		cic
cic	cic-RA	gene regulation	0.768	0.00601065538544254	#N/A	1	aay-RA	CG3164	cic		HERC2
Ef1gamma	Ef1gamma-RB	translation	1.040	0.0052257788105276	#N/A	1	ACC-RG	Gs1	Ef1gamma		Ncoa6
HERC2	HERC2-RC	protein metabolism	0.788	3.85505093256163e-06	#N/A	1	AcCoAS-RD	spen	HERC2		nocte
Ncoa6	Ncoa6-RC	gene regulation	0.756	0.0072985480765674	#N/A	1	Ace-RC	kis	Ncoa6		slp1
nej	nej-RC	gene regulation	0.613	0.000106253122285376	#N/A	1	Ack-RA	mir-965	nej		Sry-delta
nocte	nocte-RD	circadian clock	0.693	0.000310861730308229	#N/A	1	Acsl-RE	kis	nocte		vimar
pzg	pzg-RB	gene regulation	0.807	0.00945399879475313	#N/A	1	Act42A-RA	CG3625	pzg
sbb	sbb-RH	gene regulation	0.713	0.00894350282430044	#N/A	1	Act5C-RA	Plc21C	sbb		Excluded
slp1	slp1-RA	gene regulation	1.359	0.00266208056106593	#N/A	1	Actn-RB	al	slp1		CG43143
Sry-delta	Sry-delta-RA	gene regulation	1.080	0.00707260186804249	#N/A	1	Adam-RB	ebi	Sry-delta		Ef1gamma
vimar	vimar-RC	development	0.779	0.00709510651580471	#N/A	1	AdamTS-A-RB	ex	vimar		nej
CG11835	CG11835-RA	uncharacterized	0.921	0.00932351764877733	#N/A	1	Adf1-RB	CG4133	#N/A		pzg
Arpc4	Arpc4-RA	cell organization	1.585	0.00361838523293283	#N/A	1	Adk2-RA	CG4297	#N/A		sbb
CG6495	CG6495-RA	uncharacterized	0.840	0.00962824719578308	#N/A	1	AdSS-RA	cbt	#N/A
CG6729	CG6729-RA	gene regulation	1.120	0.00502577387151891	#N/A	1	AGO1-RC	ush	#N/A
CG18788	CG18788-RB	transport	1.016	0.00621934724091213	#N/A	1	Akap200-RA	Ets21C	#N/A
stc	stc-RB	gene regulation	1.065	0.00419245207672886	#N/A	1	alc-RB	Gsc	#N/A
dpy	dpy-RI	development	0.469	1.88972545502991e-05	#N/A	1	Ald-RM	ds	#N/A
Trip1	Trip1-RA	translation	1.290	0.00566917882414502	#N/A	1	Aldh-III-RI	Eaat2	#N/A
Chd1	Chd1-RB	gene regulation	0.735	0.00903910634078507	#N/A	1	alpha-Est10-RB	CG3662	#N/A
bru	bru-RA	gene regulation	1.040	0.00329911517612323	#N/A	1	alpha-Man-Ia-RH	dock	#N/A
CG46301	CG46301-RF	uncharacterized	0.934	0.00613253088938618	#N/A	1	alphaTub84B-RA	drongo	#N/A
Plap	Plap-RA	protein metabolism	0.954	0.00845565888940918	#N/A	1	amn-RA	kraken	#N/A
CG30156	CG30156-RB	signaling	0.977	0.00467484417666014	#N/A	1	amon-RA	aru	#N/A
CG16868	CG16868-RA	uncharacterized	0.975	0.00937218680154682	#N/A	1	Amph-RA	PNUTS	#N/A
CG15701	CG15701-RA	Transport	0.897	0.00951717284833357	#N/A	1	Amun-RC	CG4341	#N/A
CG7786	CG7786-RA	gene regulation	2.250	0.000295340701049813	#N/A	1	Ance-3-RB	IA-2	#N/A
kappaB	kappaB-Ras-RA	signaling	1.010	0.00822148717682725	#N/A	1	Ank2-RE	S	#N/A
CG30503	CG30503-RB	signaling	1.010	0.00822148717682725	#N/A	1	Ankle2-RE	Atg4	#N/A
CG11788	CG11788-RA	cell cycle	1.315	0.00777502076927143	#N/A	1	Ant2-RB	CG4629	#N/A
mi	mi-RA	cell cycle	1.057	0.00453064698579663	#N/A	1	aop-RE	Pino	#N/A
CG13531	CG13531-RB	transport	0.981	0.00747291922013402	#N/A	1	aos-RA	capt	#N/A
eIF2B-delta	eIF2B-delta-RC	translation	0.954	0.00821855042869548	#N/A	1	AP-2sigma-RA	CG5001	#N/A
CG4019	CG4019-RF	transport	1.079	0.00780610400634832	#N/A	1	apt-RA	snRNA:U3:22A	#N/A
CG15873	CG15873-RA	protein metabolism	1.436	0.00663695039030212	#N/A	1	aralar1-RB	RFeSP	#N/A
CG44251	CG44251-RA	uncharacterized	1.080	0.00770439312286666	#N/A	1	aret-RD	chinmo	#N/A
CG5665	CG5665-RB	lipid metabolism	1.224	0.00747831016128994	#N/A	1	Arf51F-RE	CG18317	#N/A
Als2	Als2-RA	transport	1.062	0.00193397452376739	#N/A	1	Arf79F-RE	CG17646	#N/A
Rich	Rich-RA	Signaling	0.819	0.0098233783645204	#N/A	1	Argk-RD	wry	#N/A
CG11370	CG11370-RA	uncharacterized	1.380	0.00124695137449139	#N/A	1	arm-RE	CG7337	#N/A
Spt20	Spt20-RA	gene regulation	0.951	0.00223420716632024	#N/A	1	aru-RC	erm	#N/A
Roc1b	Roc1b-RA	protein metabolism	1.825	0.00242306389919891	#N/A	1	Asciz-RB	Der-1	#N/A
CG1233	CG1233-RB	gene regulation	1.001	0.00317546458614239	#N/A	1	ASPP-RC	Got2	#N/A
Patj	Patj-RC	transport	1.028	0.00461631530022779	#N/A	1	AspRS-RA	Npc2a	#N/A
CG12105	CG12105-RB	uncharacterized	0.904	0.00881167876867412	#N/A	1	Asx-RC	CG4238	#N/A
CG13708	CG13708-RA	protein metabolism	0.980	0.00471143069404455	#N/A	1	Atet-RA	GlyP	#N/A
CG7335	CG7335-RA	signaling	1.545	0.00232350178924691	#N/A	1	Atf3-RA	aop	#N/A
kto	kto-RA	gene regulation	0.778	0.00773484703291992	#N/A	1	Atg1-RA	CG34172	#N/A
Cpr76Bd	Cpr76Bd-RB	development	0.895	0.00857533791231849	#N/A	1	Atg17-RB	CG31668	#N/A
CG13041	CG13041-RA	uncharacterized	1.399	0.00904065740915135	#N/A	1	Atg18a-RA	papi	#N/A
S-Lap1	S-Lap1-RA	development	1.296	0.00190351249985281	#N/A	1	Atg4a-RA	CG4267	#N/A
Hcs	Hcs-RA	metabolism	0.919	0.00230525963166228	#N/A	1	Atg8a-RA	Rab5	#N/A
ksr	ksr-RA	Signaling	1.179	0.00138467423939943	#N/A	1	atilla-RC	CG3609	#N/A
CG14655	CG14655-RA	development	0.964	0.00948786223362501	#N/A	1	atl-RA	CG9866	#N/A
alphaTub84D	alphaTub84D-RA	cell organization	1.057	0.00982138614502537	#N/A	1	Atox1-RA	dpp	#N/A
CG8043	CG8043-RA	cell organization	1.274	0.00272592011246292	#N/A	1	Atpalpha-RB	Slh	#N/A
Whamy	Whamy-RA	cell organization	0.959	0.00984378274026694	#N/A	1	ATPsynC-RB	oaf	#N/A
nerfin-2	nerfin-2-RA	gene regulation	1.069	0.00327521221362344	#N/A	1	B4-RA	Pgk	#N/A
GCC88	GCC88-RA	Transport	1.139	0.00268046251537055	#N/A	1	Bacc-RC	CG9894	#N/A
CG7131	CG7131-RA	cell organization	0.945	0.00765654093554509	#N/A	1	Baldspot-RA	snapin	#N/A
CG7142	CG7142-RA	protein metabolism	1.430	0.00867372434567935	#N/A	1	baz-RA	colt	#N/A
wge	wge-RE	development	0.641	0.0097237512245151	#N/A	1	bbc-RA	Syt1	#N/A
Tsc1	Tsc1-RA	Signaling	0.767	0.0089385249871936	#N/A	1	bbx-RE	daw	#N/A
mask	mask-RA	signaling	0.695	0.00229749811813689	#N/A	1	bc10-RA	Duox	#N/A
Spps	Spps-RA	gene regulation	0.906	0.00889363688847167	#N/A	1	bdl-RA	RpS21	#N/A
puf	puf-RE	protein metabolism	0.802	0.00418226795260869	#N/A	1	beat-Ib-RA	CG2991	#N/A
Cad96Cb	Cad96Cb-RC	development	0.673	0.00982792510572595	#N/A	1	beat-IV-RA	CG31694	#N/A
CG14260	CG14260-RA	development	1.276	0.00439656364956462	#N/A	1	beat-VII-RD	CG8814	#N/A
Moca-cyp	Moca-cyp-RA	gene regulation	0.855	0.0066892134796375	#N/A	1	Best2-RA	NTPase	#N/A
CG1542	CG1542-RA	cell organization	0.961	0.00939178201093978	#N/A	1	betaTub56D-RB	lilli	#N/A
Gcn2	Gcn2-RA	signaling	0.779	0.00666812533058665	#N/A	1	bif-RB	Rbp9	#N/A
Sce	Sce-RA	gene regulation	1.255	0.00258298791256933	#N/A	1	bin3-RB	CG3523	#N/A
CG31224	CG31224-RA	gene regulation	0.908	0.00193749440575361	#N/A	1	bip1-RA	toc	#N/A
psidin	psidin-RA	cell organization	1.126	0.001942546276517	#N/A	1	Blimp-1-RF	CG15403	#N/A
tobi	tobi-RA	metabolism	1.050	0.00441943631106279	#N/A	1	blot-RD	toc	#N/A
Asator	Asator-RD	protein metabolism	0.270	0.00353631580878665	#N/A	1	bmm-RA	Hydr2	#N/A
CG3708	CG3708-RB	cell organization	1.465	0.00108480675646748	#N/A	1	boca-RA	CG9663	#N/A
Lrpprc2	Lrpprc2-RA	gene regulation	0.840	0.00826286636212673	#N/A	1	bocks-RA	E23	#N/A
CG2854	CG2854-RA	uncharacterized	1.173	0.00691336751761201	#N/A	1	bol-RC	pgant2	#N/A
HLH3B	HLH3B-RA	gene regulation	0.867	0.00919173455098842	#N/A	1	bond-RB	Thor	#N/A
CG3626	CG3626-RA	uncharacterized	0.659	0.0097744443536602	#N/A	1	bou-RA	tim	#N/A
Usp16-45	Usp16-45-RB	protein metabolism	0.862	0.00986506220548692	#N/A	1	bowl-RD	Che-13	#N/A
CG33223	CG33223-RA	uncharacterized	0.354	0.00282355924725536	#N/A	1	brat-RB	drm	#N/A
CG12057	CG12057-RA	uncharacterized	1.530	0.00528731329157204	#N/A	1	Brf-RB	sob	#N/A
ZAP3	ZAP3-RC	cell organization	0.411	0.00964597418201227	#N/A	1	brm-RB	odd	#N/A
Hmr	Hmr-RB	cell organization	0.724	0.00816702809796553	#N/A	1	bru-2-RA	Dot	#N/A
CG12446	CG12446-RA	uncharacterized	1.198	0.000706167997386245	#N/A	1	bs-RA	for	#N/A
Muc12Ea	Muc12Ea-RA	development	0.878	8.46261112325822e-05	#N/A	1	Bsg-RJ	CG34340	#N/A
CG4678	CG4678-RJ	protein metabolism	0.329	0.00849602765353936	#N/A	1	Btk29A-RB	CG10019	#N/A
htk	htk-RC	gene regulation	0.955	0.000834588699812037	#N/A	1	btsz-RC	CG43707	#N/A
su(r)	su(r)-RC	metabolism	0.624	0.00801431916875262	#N/A	1	Buffy-RA	bowl	#N/A
e(y)3	e(y)3-RA	gene regulation	0.599	0.00673596238876604	#N/A	1	bun-RH	CG3921	#N/A
mxc	mxc-RA	development	0.728	0.00171914172526075	#N/A	1	bves-RC	Reph	#N/A
CoRest	CoRest-RJ	gene regulation	1.281	0.000795858437549331	#N/A	1	Bx-RA	slp1	#N/A
vnd	vnd-RB	gene regulation	0.378	0.00437960126719414	#N/A	1	by-RD	slp2	#N/A
nonC	nonC-RA	gene regulation	0.741	6.46217411702065e-05	#N/A	1	C1GalTA-RB	capu	#N/A
rudhira	rudhira-RB	waste removal	0.332	0.00535554512072045	#N/A	1	C3G-RL	fred	#N/A
trol	trol-RAE	Signaling	0.259	0.00106513460465837	#N/A	1	cact-RC	ed	#N/A
vilya	vilya-RA	cell cycle	1.285	0.00434150755769308	#N/A	1	Cad96Ca-RA	CG3714	#N/A
CG2157	CG2157-RA	uncharacterized	1.335	0.00149452715024108	#N/A	1	CAH1-RA	ft	#N/A
CG11122	CG11122-RA	uncharacterized	0.743	0.000100640407100893	#N/A	1	Cam-RC	tutl	#N/A
mei-41	mei-41-RA	cell cycle	0.541	0.00423522656274892	#N/A	1	CanA-14F-RC	Atet	#N/A
TwdlX	TwdlX-RA	development	0.928	0.008128833344856	#N/A	1	cbt-RA	Traf4	#N/A
CG5070	CG5070-RA	uncharacterized	1.926	0.000255719344142168	#N/A	1	Cct1-RA	CG15431	#N/A
CG7280	CG7280-RA	Signaling	1.004	0.00516664294192368	#N/A	1	Cda5-RA	Gs1l	#N/A
CG15618	CG15618-RC	metabolism	0.575	0.00776192656506284	#N/A	1	cdc14-RA	RpL27A	#N/A
CG11835	CG11835-RB		0.921	0.00932351764877733	#N/A	0	Cdc42-RA	CG17840
CG11835	CG11835-RC		0.921	0.00932351764877733	#N/A	0	Cdc7-RB	dp
CG11835	CG11835-RD		0.921	0.00874843078920413	#N/A	0	cdi-RA	CG15630
Ncoa6	Ncoa6-RD		0.722	0.00768057196374246	#N/A	0	CDK2AP1-RA	CG15629
Ncoa6	Ncoa6-RF		0.722	0.00779881055001424	#N/A	0	Cdk4-RB	CG15628
stc	stc-RA		1.065	0.00419245207672886	#N/A	0	ced-6-RD	pog
stc	stc-RC		1.065	0.00419245207672886	#N/A	0	CenG1A-RA	CG3036
stc	stc-RD		1.065	0.00419245207672886	#N/A	0	CG10026-RA	CG34126
dpy	dpy-RJ		0.371	0.00159560585369647	#N/A	0	CG10055-RA	Rtnl1
dpy	dpy-RM		0.469	1.88972545502991e-05	#N/A	0	CG10082-RA	SP555
dpy	dpy-RO		0.453	1.81054875236612e-05	#N/A	0	CG10098-RA	His3.3A
dpy	dpy-RP		0.469	1.88972545502991e-05	#N/A	0	CG10126-RB	qtc
dpy	dpy-RQ		0.462	1.83550141128023e-05	#N/A	0	CG10147-RB	RpL37A
dpy	dpy-RR		0.469	1.88972545502991e-05	#N/A	0	CG10165-RA	pgant5
dpy	dpy-RS		0.469	1.88972545502991e-05	#N/A	0	CG10211-RA	CG4230
dpy	dpy-RT		0.462	1.83550141128023e-05	#N/A	0	CG10237-RD	Msp-300
dpy	dpy-RU		0.462	1.83550141128023e-05	#N/A	0	CG10257-RA	tkv
dpy	dpy-RV		0.462	1.83550141128023e-05	#N/A	0	CG10311-RA	vri
dpy	dpy-RW		0.446	1.76134404333819e-05	#N/A	0	CG10337-RA	CG14024
dpy	dpy-RX		0.446	1.76134404333819e-05	#N/A	0	CG10345-RA	Ncoa6
dpy	dpy-RY		0.453	1.81054875236612e-05	#N/A	0	CG10348-RC	H15
dpy	dpy-RZ		0.462	1.83550141128023e-05	#N/A	0	CG10365-RC	snoRNA:Me28S-A2486
dpy	dpy-RAA		0.469	1.88972545502991e-05	#N/A	0	CG10383-RA	mid
Plap	Plap-RB		0.954	0.00861612221375472	#N/A	0	CG10433-RA	Hel25E
vimar	vimar-RB		0.779	0.00709510651580471	#N/A	0	CG10657-RA	Lam
kappaB	kappaB-Ras-RB		1.010	0.00822148717682725	#N/A	0	CG10663-RD	Oscillin
CG13531	CG13531-RC		0.981	0.00715618459886134	#N/A	0	CG10737-RE	CG11147
eIF2B-delta	eIF2B-delta-RA		0.954	0.00821855042869548	#N/A	0	CG10738-RC	CG9171
eIF2B-delta	eIF2B-delta-RB		1.011	0.0074237639554581	#N/A	0	CG10877-RA	CG11034
eIF2B-delta	eIF2B-delta-RD		0.954	0.00821855042869548	#N/A	0	CG10924-RA	CG8965
CG5665	CG5665-RC		1.224	0.00747831016128994	#N/A	0	CG10936-RA	bchs
Rich	Rich-RB		0.819	0.0098233783645204	#N/A	0	CG10939-RA	Gpdh
CG11370	CG11370-RB		1.380	0.00124695137449139	#N/A	0	CG10960-RC	chic
Spt20	Spt20-RD		0.956	0.00234482105186691	#N/A	0	CG10979-RB	eIF-4a
Spt20	Spt20-RC		0.956	0.00234482105186691	#N/A	0	CG11000-RC	ade2
CG1233	CG1233-RA		1.001	0.00317546458614239	#N/A	0	CG11030-RA	slmo
Patj	Patj-RA		1.028	0.00461631530022779	#N/A	0	CG1105-RA	CG13995
Patj	Patj-RB		1.028	0.00461631530022779	#N/A	0	CG11050-RB	CG9140
CG13708	CG13708-RB		0.980	0.00471143069404455	#N/A	0	CG11073-RA	Kr-h2
Cpr76Bd	Cpr76Bd-RC		0.895	0.00857533791231849	#N/A	0	CG11137-RB	Kr-h1
Cpr76Bd	Cpr76Bd-RD		0.895	0.00857533791231849	#N/A	0	CG11138-RC	CG9175
Hcs	Hcs-RB		0.919	0.00230525963166228	#N/A	0	CG11147-RB	stai
Hcs	Hcs-RC		0.919	0.00230525963166228	#N/A	0	CG11170-RB	CG34380
Hcs	Hcs-RD		0.919	0.00230525963166228	#N/A	0	CG11275-RA	Ddr
ksr	ksr-RB		1.066	0.00231829086790803	#N/A	0	CG11319-RB	Gef26
ksr	ksr-RC		1.019	0.00284839774568662	#N/A	0	CG1136-RA	Cpr
ksr	ksr-RD		1.179	0.00144869568150488	#N/A	0	CG11409-RC	CG9527
Whamy	Whamy-RB		0.959	0.00984378274026694	#N/A	0	CG11438-RB	retm
Whamy	Whamy-RC		0.959	0.00984378274026694	#N/A	0	CG1146-RB	frj
Whamy	Whamy-RD		0.959	0.00984378274026694	#N/A	0	CG11486-RK	CG16947
Whamy	Whamy-RE		0.959	0.00984378274026694	#N/A	0	CG11505-RD	Sec61alpha
nerfin-2	nerfin-2-RB		1.069	0.00327521221362344	#N/A	0	CG11537-RD	DLP
wge	wge-RF		0.641	0.0097237512245151	#N/A	0	CG11577-RA	CG9547
mask	mask-RB		0.744	0.00181307756053951	#N/A	0	CG11658-RA	CG31637
mask	mask-RC		0.695	0.00229749811813689	#N/A	0	CG11756-RA	eya
mask	mask-RD		0.854	0.00181838363065504	#N/A	0	CG11790-RA	CG11319
mask	mask-RE		0.695	0.00229749811813689	#N/A	0	CG11791-RB	CG11050
mask	mask-RF		0.854	0.00181838363065504	#N/A	0	CG11873-RA	CG31635
Spps	Spps-RB		0.906	0.00889363688847167	#N/A	0	CG12025-RB	Galt
puf	puf-RD		0.652	0.00481651424823147	#N/A	0	CG12054-RE	Spn27A
puf	puf-RG		0.652	0.00481651424823147	#N/A	0	CG12065-RA	homer
puf	puf-RH		0.652	0.00481651424823147	#N/A	0	CG12075-RC	nrv1
puf	puf-RF		0.652	0.00481651424823147	#N/A	0	CG12091-RA	nrv2
puf	puf-RI		0.652	0.00481651424823147	#N/A	0	CG12163-RC	sens-2
Cad96Cb	Cad96Cb-RB		0.673	0.00982792510572595	#N/A	0	CG12206-RA	neuroligin
Cad96Cb	Cad96Cb-RD		0.673	0.00982792510572595	#N/A	0	CG12207-RB	nop5
CG14260	CG14260-RB		1.276	0.00439656364956462	#N/A	0	CG12384-RA	smt3
Moca-cyp	Moca-cyp-RB		0.855	0.0066892134796375	#N/A	0	CG12484-RA	snRNP-U1-70K
Moca-cyp	Moca-cyp-RC		0.855	0.0066892134796375	#N/A	0	CG12547-RB	milt
Ef1gamma	Ef1gamma-RA		1.040	0.00530025505087767	#N/A	0	CG12560-RB	Pvf2
Ef1gamma	Ef1gamma-RC		1.040	0.0052257788105276	#N/A	0	CG12576-RA	CG4496
Gcn2	Gcn2-RB		0.779	0.00823675998389561	#N/A	0	CG12581-RA	CG4502
Gcn2	Gcn2-RC		0.779	0.00823675998389561	#N/A	0	CG12605-RB	CG13784
CG31224	CG31224-RB		0.908	0.00193749440575361	#N/A	0	CG12730-RA	Ndae1
CG31224	CG31224-RC		0.908	0.00193749440575361	#N/A	0	CG12746-RE	wg
cic	cic-RB		0.768	0.00601065538544254	#N/A	0	CG1275-RC	chm
cic	cic-RC		0.768	0.00601065538544254	#N/A	0	CG12769-RB	mir-275
cic	cic-RH		0.768	0.00586020027829008	#N/A	0	CG12814-RB	CG5973
Bruce	Bruce-RB		0.630	0.00430757203469054	#N/A	0	CG12912-RB	santa-maria
Bruce	Bruce-RC		0.630	0.00430757203469054	#N/A	0	CG12945-RB	CG42533
Bruce	Bruce-RD		0.630	0.00430757203469054	#N/A	0	CG12964-RC	Rapgap1
Bruce	Bruce-RE		0.630	0.00430757203469054	#N/A	0	CG12991-RA	Myo28B1
Asator	Asator-RE		0.281	0.00503612837301642	#N/A	0	CG13004-RB	Tep3
Asator	Asator-RF		0.253	0.00373736880505004	#N/A	0	CG13012-RC	Herp
Asator	Asator-RG		0.281	0.00503612837301642	#N/A	0	CG13024-RC	r2d2
Asator	Asator-RH		0.253	0.00494520296725847	#N/A	0	CG13101-RA	cdc14
Asator	Asator-RI		0.211	0.00326099030340325	#N/A	0	CG1316-RA	LanB1
Asator	Asator-RJ		0.213	0.00408280987490844	#N/A	0	CG13177-RA	Rack1
Asator	Asator-RK		0.263	0.00525186395804454	#N/A	0	CG13248-RA	mts
CG12057	CG12057-RB		1.530	0.00528731329157204	#N/A	0	CG13252-RA	CG14535
ZAP3	ZAP3-RD		0.422	0.00942494747758331	#N/A	0	CG13255-RA	spz3
ZAP3	ZAP3-RE		0.411	0.00964597418201227	#N/A	0	CG13284-RA	Snoo
ZAP3	ZAP3-RF		0.585	0.00952944575625598	#N/A	0	CG13300-RA	CG7231
Ac13E	Ac13E-RB		0.485	0.00335861706496519	#N/A	0	CG13319-RA	pes
CG4678	CG4678-RK		0.329	0.00849602765353936	#N/A	0	CG13364-RA	CG7224
CG4678	CG4678-RL		0.329	0.00849602765353936	#N/A	0	CG13377-RA	Spn28Dc
CG4678	CG4678-RD		0.329	0.00849602765353936	#N/A	0	CG13392-RA	CG12560
CG4678	CG4678-RE		0.329	0.00849602765353936	#N/A	0	CG13430-RA	Tg
CG4678	CG4678-RF		0.329	0.00962728984648008	#N/A	0	CG13506-RA	Cka
CG4678	CG4678-RG		0.329	0.00962728984648008	#N/A	0	CG13516-RA	Bsg
CG4678	CG4678-RI		0.329	0.00849602765353936	#N/A	0	CG13551-RA	Piezo
htk	htk-RD		0.851	2.53349129781879e-05	#N/A	0	CG1358-RA	CG8451
e(y)3	e(y)3-RB		0.636	0.00185056365861675	#N/A	0	CG13603-RA	Pvr
e(y)3	e(y)3-RC		0.599	0.00673596238876604	#N/A	0	CG13606-RA	Btk29A
e(y)3	e(y)3-RD		0.599	0.00673596238876604	#N/A	0	CG13640-RA	CG7781
e(y)3	e(y)3-RE		0.599	0.00673596238876604	#N/A	0	CG13654-RA	CG14275
mxc	mxc-RB		0.733	0.00170832064300187	#N/A	0	CG13670-RA	CG7778
nej	nej-RB		0.613	0.000106253122285376	#N/A	0	CG13698-RC	RpS13
nej	nej-RE		0.458	0.00552344768333257	#N/A	0	CG13722-RB	Pp2A-29B
nocte	nocte-RC		0.750	0.000411630119359727	#N/A	0	CG13739-RA	CG17292
nocte	nocte-RA		0.750	0.000411630119359727	#N/A	0	CG13784-RC	CG13384
nocte	nocte-RB		0.740	0.00027262291919099	#N/A	0	CG13868-RA	emb
nonC	nonC-RB		0.720	5.77690617703723e-05	#N/A	0	CG13876-RA	Akap200
rudhira	rudhira-RD		0.319	0.00443242990276256	#N/A	0	CG13893-RA	d
rudhira	rudhira-RF		0.332	0.00714664961355121	#N/A	0	CG13917-RD	CG17834
CG2157	CG2157-RB		1.335	0.0014579273277304	#N/A	0	CG13954-RD	Sema-1a
CG15618	CG15618-RB		0.575	0.00776192656506284	#N/A	0	CG13995-RA	Hnf4
							CG13998-RA	raw
							CG14132-RB	SoxN
							CG14186-RA	CG34398
							CG14200-RA	Tsp29Fb
							CG14207-RA	C1GalTA
							CG14232-RA	CG31886
							CG14253-RC	CG13101
							CG14275-RA	CG18661
							CG14280-RB	CG32982
							CG14372-RD	tai
							CG14397-RA	aust
							CG14401-RB	lectin-30A
							CG14434-RC	Eaat1
							CG14439-RA	Aldh
							CG14440-RA	Mco1
							CG14441-RC	scat
							CG14478-RD	numb
							CG14502-RA	Gdi
							CG14509-RC	CG33298
							CG14535-RA	Oatp30B
							CG14608-RC	jp
							CG14647-RB	CG3838
							CG14671-RB	Trx-2
							CG14688-RB	GlcAT-S
							CG14767-RB	Pka-C1
							CG14777-RB	CG31710
							CG14830-RA	Nckx30C
							CG14853-RB	IP3K1
							CG14879-RA	CG13124
							CG14933-RA	yip2
							CG14968-RB	CG5885
							CG14984-RC	CG5853
							CG15211-RE	Trp1
							CG15239-RA	Npc1a
							CG15270-RA	Pten
							CG15279-RB	CG5381
							CG15365-RA	Mdh1
							CG15414-RA	RpS27A
							CG15461-RA	LM408
							CG15544-RA	Myo31DF
							CG15611-RB	CG31871
							CG15673-RC	CG7296
							CG15706-RF	CG17124
							CG15773-RA	CG31869
							CG1578-RA	CG6700
							CG1607-RA	dpr2
							CG1632-RA	CG33129
							CG1635-RA	CG18666
							CG1640-RG	Samuel
							CG1648-RC	CG16854
							CG16717-RA	l(2)gd1
							CG16791-RB	CG6287
							CG16953-RB	Ca-beta
							CG17028-RB	ab
							CG17029-RA	cana
							CG17119-RC	salr
							CG17121-RA	salm
							CG17124-RB	CG6509
							CG17265-RA	CG31705
							CG17321-RA	Mst33A
							CG17364-RC	crol
							CG1737-RB	Pde1c
							CG17544-RB	CG16965
							CG1764-RB	Rh5
							CG17646-RB	CG6785
							CG17734-RA	CG6770
							CG17737-RA	JhI-21
							CG17754-RC	Rab6
							CG17778-RA	Gr33a
							CG17816-RF	CG31760
							CG17834-RA	aret
							CG18065-RA	bru-2
							CG18135-RB	vir-1
							CG1815-RB	mir-967
							CG18622-RA	bun
							CG18659-RA	snoRNA:CG43051-a
							CG18812-RA	bun
							CG1882-RB	nub
							CG1888-RB	pdm2
							CG1927-RB	MRP
							CG1943-RA	kek1
							CG1998-RC	Vha68-2
							CG2016-RE	Vha68-1
							CG2017-RA	A16
							CG2023-RA	CG9932
							CG2116-RA	CG5142
							CG2162-RA	Sir2
							CG2201-RG	Sfmbt
							CG2247-RA	Edem2
							CG2556-RA	Pect
							CG2765-RE	snRNA:U2:34ABc
							CG2781-RA	CG31729
							CG2841-RB	CG43778
							CG2911-RB	CG43850
							CG2991-RB	CG42784
							CG30015-RA	CG33640
							CG30069-RA	B4
							CG30089-RB	kuz
							CG30158-RA	ics
							CG30159-RA	CG18507
							CG30187-RD	CG9008
							CG30269-RA	p38b
							CG30273-RB	CAH1
							CG30344-RA	b
							CG3036-RA	cenG1A
							CG30377-RA	Smg5
							CG30389-RA	Ance
							CG30427-RF	Cyp28a5
							CG30456-RB	bgm
							CG30497-RA	nimC3
							CG3078-RA	CG4500
							CG31038-RA	nAcRalpha-34E
							CG3104-RB	nimC4
							CG31086-RB	CG15293
							CG31100-RB	CG17341
							CG31121-RA	smi35A
							CG31140-RE	CG33090
							CG31145-RD	Rab14
							CG31191-RA	ppk
							CG31220-RB	elB
							CG31323-RA	noc
							CG31324-RA	Adhr
							CG31368-RC	osp
							CG31468-RB	CG15282
							CG31522-RF	CG18420
							CG31523-RG	CG42313
							CG31635-RC	mol
							CG31637-RB	yellow-c
							CG3164-RA	ck
							CG31642-RA	TfIIS
							CG31668-RC	CG15270
							CG31675-RA	CG15269
							CG31676-RA	yuri
							CG31678-RB	esg
							CG31689-RH	wor
							CG31694-RA	lace
							CG31729-RD	kek3
							CG31743-RB	CycE
							CG31778-RB	Gli
							CG31808-RC	CG13244
							CG31809-RC	beat-Ib
							CG31871-RA	beat-Ia
							CG32006-RA	CG31819
							CG32036-RC	CG42817
							CG32066-RC	PRL-1
							CG32082-RA	CG4935
							CG32085-RA	crp
							CG32091-RB	pkaap
							CG32103-RB	heix
							CG32137-RA	cact
							CG32147-RA	chif
							CG32174-RC	CaBP1
							CG32259-RC	snoRNA:Me28S-A2958
							CG32264-RK	Idgf2
							CG32276-RA	CG5888
							CG32280-RC	Idgf3
							CG32333-RB	dac
							CG32369-RA	Tpr2
							CG32428-RC	CG5953
							CG32485-RA	mir-4943
							CG32486-RD	CG5953
							CG32579-RA	CG42389
							CG32645-RB	CG5968
							CG32647-RA	CG42389
							CG32676-RA	grp
							CG32694-RB	CG31808
							CG32758-RA	Cyt-c-p
							CG32767-RD	VhaSFD
							CG32795-RE	yellow-b
							CG32816-RB	CG17928
							CG32982-RA	Ugt36Bc
							CG33056-RB	mdy
							CG3308-RA	CG34313
							CG33110-RA	CG6115
							CG33116-RA	beat-IIIb
							CG33144-RB	CG12620
							CG33170-RC	beat-IIIa
							CG33177-RA	Lrch
							CG33181-RI	CLIP-190
							CG33199-RA	Rpb11
							CG33229-RA	Dif
							CG33298-RA	dl
							CG33543-RD	BicD
							CG33725-RC	CG7094
							CG33939-RB	mir-287
							CG33946-RB	CadN
							CG3397-RA	CG5674
							CG33970-RA	CG5758
							CG33995-RA	Socs36E
							CG34010-RA	CG5783
							CG34021-RA	CG7180
							CG34045-RB	CG42750
							CG3408-RA	Fas3
							CG3409-RA	RpS26
							CG34113-RO	let-7-C
							CG34115-RA	mir-100
							CG34120-RE	CG10283
							CG34133-RB	CG10176
							CG34172-RC	CG10211
							CG34179-RA	Pde11
							CG34232-RA	CG10413
							CG34250-RA	MESR3
							CG34310-RD	Faf
							CG34313-RA	CG10348
							CG34342-RD	ham
							CG34354-RF	CG42502
							CG34356-RD	ScpX
							CG34362-RJ	CG17321
							CG34375-RA	tup
							CG34417-RC	ssp3
							CG3625-RB	Nak
							CG3638-RJ	CG10639
							CG3655-RB	CG10641
							CG3719-RA	RpL30
							CG3764-RB	Side
							CG3770-RB	Acn
							CG3777-RD	Ddc
							CG3829-RA	l(2)37Cg
							CG3842-RD	brat
							CG3880-RA	drl
							CG3967-RB	dnt
							CG40191-RE	CG17549
							CG4096-RC	CG31798
							CG4199-RI	snmRNA:359
							CG42237-RB	Pax
							CG42240-RB	CG13085
							CG42245-RA	Pax
							CG42258-RF	CG10026
							CG42269-RE	tj
							CG42321-RG	CG10195
							CG42326-RE	CG10188
							CG42327-RE	CG10132
							CG42337-RC	CG10137
							CG42339-RB	CG10165
							CG42353-RA	Tep4
							CG42354-RB	mir-2b-2
							CG42389-RE	spi
							CG42445-RB	CG10631
							CG42486-RA	CG10466
							CG42540-RC	snRNA:U5:38ABb
							CG42542-RB	sick
							CG42613-RF	bwa
							CG42666-RC	fok
							CG42668-RK	spir
							CG42673-RC	rtGEF
							CG42684-RD	CG16798
							CG42741-RA	Arpc2
							CG42748-RJ	CG31688
							CG42749-RB	mir-4973
							CG42788-RC	Hr38
							CG42841-RB	dia
							CG4300-RA	cad
							CG43066-RC	Pomp
							CG4313-RC	vari
							CG43155-RC	CG9328
							CG43386-RD	CheB38c
							CG43394-RB	CG9331
							CG43427-RE	CG31673
							CG43445-RA	CG31674
							CG43693-RD	sky
							CG43729-RA	Mtp
							CG43732-RA	CG42238
							CG43736-RB	CG34136
							CG43739-RA	Dap160
							CG4374-RB	Nbr
							CG43740-RA	CG8679
							CG43778-RC	CG8677
							CG43954-RA	Hr39
							CG44000-RB	l(2)k14505
							CG44001-RA	Mio
							CG4404-RA	crc
							CG44286-RD	CG2201
							CG44314-RB	Df31
							CG44325-RC	Ac3
							CG4452-RA	CG2225
							CG45050-RF	Ef2b
							CG45057-RD	step
							CG45085-RA	CG31612
							CG45088-RA	tsh
							CG45092-RD	CG11629
							CG45093-RA	tio
							CG45186-RM	CG3651
							CG4577-RA	CG42748
							CG4615-RA	CG34137
							CG4622-RC	CG17493
							CG4629-RE	CG40006
							CG4666-RA	IntS3
							CG4928-RA	laccase2
							CG4991-RF	vlc
							CG5001-RD	ap
							CG5010-RB	snoRNA:gp210-a
							CG5059-RC	CG11163
							CG5065-RE	dpr12
							CG5151-RE	Src42A
							CG5189-RA	CG14591
							CG5191-RA	Ars2
							CG5214-RA	EcR
							CG5262-RB	Cyp6w1
							CG5326-RA	Ptr
							CG5346-RA	bin3
							CG5381-RA	Pld
							CG5445-RG	jing
							CG5522-RA	CG15233
							CG5830-RA	jing
							CG5835-RA	CG33919
							CG5854-RA	Vha16-1
							CG5885-RA	Fmo-2
							CG5910-RB	debcl
							CG5919-RB	Adf1
							CG5921-RD	CG3409
							CG5934-RA	phtf
							CG5938-RA	CG9436
							CG5946-RA	koi
							CG5953-RC	CG15236
							CG5973-RE	coro
							CG5986-RB	Spn42Da
							CG6023-RA	Spn42Dd
							CG6040-RA	CheB42c
							CG6044-RG	vimar
							CG6051-RB	CG30159
							CG6125-RA	Tsp42Ee
							CG6126-RA	Tsp42Ef
							CG6145-RE	Tsp42Eg
							CG6175-RC	Tsp42Ei
							CG6191-RA	Tsp42Ej
							CG6201-RA	Tsp42El
							CG6218-RA	lbm
							CG6231-RC	esn
							CG6330-RB	Cyp9b2
							CG6398-RA	Spn43Aa
							CG6424-RB	pk
							CG6426-RA	Spn43Ad
							CG6472-RB	nec
							CG6610-RB	Ady43A
							CG6675-RB	Gadd45
							CG6678-RA	CG12164
							CG6701-RB	Dscam
							CG6739-RA	CG11107
							CG6770-RA	so
							CG6805-RA	Inos
							CG6966-RC	Aldh-III
							CG7139-RA	wech
							CG7220-RE	Coop
							CG7272-RA	CG1600
							CG7332-RB	Cyt-b5
							CG7365-RA	Corin
							CG7378-RA	Vps13
							CG7497-RB	blow
							CG7510-RA	CG43340
							CG7530-RC	CG43341
							CG7632-RA	CG2064
							CG7668-RC	CG1399
							CG7694-RA	CG30496
							CG7772-RA	CG18812
							CG7778-RA	CG30497
							CG7971-RB	CanB2
							CG8026-RC	Gapdh1
							CG8034-RA	Nop17l
							CG8066-RB	CG1882
							CG8128-RB	CG30377
							CG8177-RF	CG14764
							CG8180-RA	CG2915
							CG8188-RD	ACC
							CG8213-RC	CG11191
							CG8229-RE	CG14762
							CG8303-RD	mir-4981
							CG8312-RC	Optix
							CG8320-RA	CG12769
							CG8321-RB	lig
							CG8379-RA	sut1
							CG8399-RA	slv
							CG8401-RB	Pabp2
							CG8468-RC	Lpin
							CG8485-RB	kermit
							CG8490-RA	LRP1
							CG8547-RD	pnut
							CG8713-RA	CG30371
							CG8735-RA	pdm3
							CG8740-RB	Mal-A5
							CG8771-RB	Cyp6a13
							CG8788-RA	CG8635
							CG8854-RC	Acsl
							CG8888-RA	CG8586
							CG8910-RA	CG8738
							CG8958-RA	CG14767
							CG9003-RD	gcl
							CG9005-RC	CG8740
							CG9095-RA	sns
							CG9171-RD	CG8272
							CG9265-RA	CG8230
							CG9328-RB	CG13743
							CG9331-RM	CG8080
							CG9336-RB	Uhg4
							CG9338-RB	Hydr1
							CG9399-RE	alc
							CG9411-RA	CG8788
							CG9413-RA	CG30345
							CG9422-RD	Rme-8
							CG9427-RA	ltd
							CG9451-RA	CG8026
							CG9467-RA	unpg
							CG9497-RB	VhaAC45
							CG9518-RA	hig
							CG9663-RA	Pkn
							CG9674-RD	Drep-2
							CG9769-RA	Myd88
							CG9782-RA	CG13954
							CG9784-RA	wun
							CG9801-RB	Pdk
							CG9815-RC	ced-6
							CG9821-RC	brp
							CG9837-RD	CG1888
							CG9850-RA	mir-14
							CG9853-RB	CG1809
							CG9921-RC	CG1814
							CG9990-RF	Not1
							chas-RC	CG1814
							Chd64-RB	RpL31
							cher-RL	Mmp2
							CHES-1-like-RC	Uba1
							chic-RE	dap
							CHKov1-RE	CG1648
							Chmp1-RA	hebe
							chn-RD	CG1516
							Cht6-RH	CG12744
							Cht7-RA	CG1441
							ci-RB	Mef2
							CIAPIN1-RA	CG15863
							cindr-RC	TER94
							Cip4-RH	Pka-R2
							Cka-RF	magu
							ckd-RC	egr
							CkIalpha-RG	CG2269
							ckn-RB	14-3-3zeta
							ClC-a-RG	CG11866
							ClC-c-RB	gem
							Clect27-RA	CG12917
							Clic-RC	CG12214
							CLIP-190-RP	KCNQ
							Clk-RD	Hr46
							cnc-RI	CAP
							cnn-RK	JhI-1
							cno-RD	Prx2540-2
							cold-RA	CG11825
							Con-RA	CG33474
							Coop-RB	Prx2540-1
							corn-RB	CG12896
							coro-RC	RanBPM
							corto-RC	G-oalpha47A
							Cow-RC	whd
							COX7C-RA	lola
							Cp1-RC	snoRNA:lola-a
							cpo-RT	lola
							Cpr-RA	psq
							Cpr51A-RA	CG11883
							Cpr62Ba-RB	CG12338
							Cpr97Ea-RA	CG7220
							cpx-RI	CG33144
							crc-RA	wde
							CrebA-RB	CG30015
							CrebB-RO	Cyp12d1-p
							crol-RD	shn
							crp-RA	Syx6
							Csk-RI	CG7737
							csw-RA	metro
							CtBP-RG	CG9062
							Ctf4-RA	fbl6
							ctp-RB	Fpps
							CTPsyn-RA	CG13204
							cu-RE	Tapdelta
							cup-RC	Sod3
							cv-RC	CG30022
							cv-2-RA	sprt
							cv-c-RC	inv
							cwo-RA	en
							CycG-RC	tou
							Cyp1-RA	CG9005
							Cyp49a1-RD	CG9003
							Cyp6a20-RB	CG13198
							cyr-RB	Tret1-1
							Cys-RA	pyr
							cysu-RA	CG13193
							Cyt-b5-RB	Sobp
							d-RD	Sln
							D2hgdh-RB	ERp60
							dac-RD	Ef1alpha48D
							Dad-RB	otk
							Dak1-RA	CG8321
							dally-RA	Drep-1
							Dark-RB	Drep-3
							Dat-RA	jeb
							dati-RC	SmD3
							daw-RB	Oda
							DCP2-RB	CG13168
							DCTN2-p50-RA	Cam
							DCTN4-p62-RA	CG42700
							Der-1-RA	CG8841
							Desat1-RA	Den1
							Dfd-RA	CG8839
							Dg-RB	CG8830
							Dgk-RE	Dyb
							Dh44-R2-RA	Lac
							Diap1-RF	Dh44-R2
							Dif-RD	fdl
							DIP1-RG	fra
							Dl-RB	Sin3A
							Dll-RB	Amph
							dlt-RA	Galpha49B
							Dmtn-RF	nemy
							dnr1-RB	CG42708
							Doa-RN	CG13148
							Dop1R1-RB	CG42663
							Dop1R2-RA	mos
							Dop2R-RF	Taz
							DOR-RD	Nacalpha
							Dp-RC	sca
							dpr12-RE	bic
							dpr17-RD	vg
							dpr4-RB	NAT1
							Drat-RA	CG13322
							drd-RA	Sans
							Drep2-RA	CG13321
							Drep3-RB	Psc
							Drip-RF	CG33798
							drk-RC	Su(z)2
							drl-RA	CG13323
							drongo-RI	Drl-2
							dsb-RD	TppII
							Dscam2-RE	CG33138
							Dsp1-RD	Kdm4B
							Duox-RB	CG4630
							Dyb-RC	mir-184
							Dyrk2-RG	CG17048
							e-RA	CG42321
							E(bx)-RC	cnn
							E2f1-RA	arr
							Eaat1-RB	mars
							eas-RC	Vmat
							Eb1-RD	CG6145
							EbpIII-RB	CG42808
							ec-RC	CG6191
							EcR-RD	fas
							ect-RB	fl(2)d
							Ect4-RI	CG6329
							edl-RA	CG6357
							EDTP-RA	CG6543
							Ef1alpha100E-RB	shot
							eff-RA	AGO1
							Egfr-RA	CG6701
							egh-RC	RN-tre
							egl-RB	mam
							Ehbp1-RB	mir-4978
							eIF2B-alpha-RA	mam
							eIF5-RC	CG18371
							eIF5B-RC	mam
							Eip63F-1-RD	Prosap
							Eip74EF-RA	Tango7
							Eip75B-RE	cg
							Eip93F-RB	Sox15
							elav-RA	RpS23
							elB-RC	Hsc70-5
							elgi-RB	CG8547
							emc-RA	Ih
							emp-RC	Shroom
							EndoGI-RB	Arc1
							Epac-RE	Arc2
							eRF1-RG	phyl
							Esyt2-RA	Oaz
							ETHR-RB	Asx
							Ets21C-RD	CG30197
							Ets98B-RA	ttv
							Evi5-RA	LamC
							ex-RA	Sec61beta
							Exn-RD	snoRNA:Me18S-C1366
							exp-RA	mspo
							ey-RB	CG12858
							fabp-RC	AttA
							Fas1-RA	Spred
							Fatp-RE	kn
							fbl-RG	Cyp6a17
							Fbl6-RC	Cyp6a9
							Fbxl7-RA	Cyp6a20
							fdl-RF	Cyp317a1
							FER-RA	CG10249
							Fer2LCH-RD	CG12853
							Fhos-RA	aPKC
							Fife-RB	ckn
							Fim-RA	hbs
							Fit1-RA	chn
							Fkbp14-RA	row
							flfl-RD	Fs
							Fmo-2-RA	scb
							Fmr1-RB	trpm
							fog-RF	CG8152
							foi-RD	Arf51F
							fok-RD	CG8160
							for-RH	Hr51
							FoxK-RG	unc-5
							foxo-RF	CG43729
							fray-RA	CG8180
							frc-RB	GalNAc-T1
							Frl-RA	Vha36-1
							frm-RG	Flo-1
							fru-RJ	CG42524
							Fs-RB	mir-278
							ftz-f1-RB	fus
							fus-RF	CG30089
							futsch-RF	Zasp52
							fw-RA	tun
							fwd-RB	Gpo-1
							fwe-RB	bdg
							fz2-RG	Strn-Mlck
							fz3-RC	CG8314
							Gale-RB	CG8399
							galectin-RD	SP2353
							galla-1-RD	Dg
							Galphai-RA	Rho1
							Galphao-RB	spin
							Gapdh2-RC	lbk
							Gasp-RB	Lis-1
							GATAd-RC	clu
							Gbs-70E-RB	CG8446
							gce-RD	mrj
							gcl-RA	Tsf3
							Gclc-RA	Khc
							Gclm-RB	JhI-26
							Gdi-RA	Hmgs
							geko-RB	Vha44
							gem-RC	Sema-2b
							Gfat1-RN	Sema-2a
							Gfrl-RL	Syn2
							Ggamma30A-RA	RpLP2
							GIIIspla2-RC	CG8306
							gish-RF	CG5065
							Gk2-RC	Picot
							GLaz-RA	CG5210
							GlcAT-S-RB	CG30463
							glec-RA	CG42392
							GluRIB-RA	CG34460
							Glut1-RS	mir-8
							Glut4EF-RB	snoRNA:Dek-a
							gol-RB	CG6426
							Gp150-RE	CG8910
							Gpdh-RC	Pkc53E
							Gprk2-RA	CG9010
							grh-RI	NiPp1
							grn-RA	Ehbp1
							grp-RA	RhoGEF2
							Gs2-RC	CG9646
							GstE7-RA	GstS1
							GstO2-RA	CG30456
							GstT4-RA	CG15611
							gukh-RE	CG11400
							GV1-RB	Gbp
							GXIVsPLA2-RA	CG43103
							hang-RA	mbl
							HDAC4-RD	Sip1
							hdc-RA	l(2)k01209
							hdly-RA	CG18467
							hebe-RD	EDTP
							Hers-RD	Patronin
							Hex-A-RA	eIF3-S9
							hid-RB	MESR4
							Hil-RB	lack
							Hipk-RB	snoRNA:Or-aca4
							HisRS-RA	CG10936
							Hmgcr-RA	eIF3-S8
							HmgD-RD	Sema-1b
							HmgZ-RD	HPS4
							Hmu-RA	CG6424
							Hnf4-RA	CG5002
							hng3-RB	CG5009
							hoe1-RB	CG5033
							how-RE	CG5036
							HP5-RC	grh
							Hph-RC	olf186-M
							Hr3-RF	olf186-F
							Hr38-RB	elk
							Hr39-RA	stau
							Hrb98DE-RD	Dip3
							Hsc70-3-RE	pAbp
							hth-RC	lolal
							hts-RP	fj
							Hug-RA	Tango8
							hui-RB	sbb
							Idh-RG	IM3
							if-RB	GstE3
							Ih-RH	GstE7
							Ilk-RA	Dp1
							Ilp8-RB	CG30118
							imd-RB	slim
							Imp-RC	CG30116
							ImpL2-RA	GstE11
							inaE-RA	CG43066
							inc-RD	CG10924
							Indy-RB	GEFmeso
							ine-RE	SP2637
							InR-RA	edl
							insc-RA	Sik3
							inv-RB	Hs3st-A
							Invadolysin-RA	Cyp12b2
							Inx3-RB	CG42351
							IP3K1-RA	Mctp
							IP3K2-RH	CG15093
							Irk1-RF	MFS15
							ITP-RG	l(2)08717
							jar-RI	CG15097
							jbug-RL	CG15098
							jdp-RA	CG15099
							jeb-RB	Jheh2
							JhI-21-RC	sano
							jim-RF	prod
							jv-RD	Topors
							jvl-RD	CG15117
							Kank-RG	ena
							Kap3-RG	CG15118
							kar-RA	ena
							kay-RD	hppy
							Kaz1-ORFB-RF	cora
							KCNQ-RD	CG33453
							kdn-RA	rib
							Keap1-RB	FK506-bp2
							kek3-RA	Tab2
							ken-RA	Rgk1
							kermit-RA	CG11961
							kibra-RA	SdhA
							klar-RG	snoRNA:hts-a
							klg-RA	hts
							Klp10A-RE	CalpA
							Klp98A-RA	snoRNA:Psi28S-2444
							knrl-RB	betaTub56D
							koi-RF	par-1
							Kr-h1-RA	sm
							KrT95D-RB	hrg
							krz-RB	CG15126
							ksh-RB	Toll-7
							l(1)G0007-RB	CG16898
							l(1)G0156-RD	18w
							l(1)G0289-RC	CG10444
							l(1)G0469-RC	CG13868
							l(2)k01209-RD	CG8920
							l(2)SH0834-RA	CG8929
							l(3)02640-RA	CG12484
							l(3)05822-RA	CG30154
							l(3)L1231-RC	CG18067
							l(3)mbt-RB	qsm
							l(3)neo38-RF	bl
							Lac-RA	Hil
							lama-RC	Fem-1
							LamC-RA	sktl
							lap-RE	insc
							larp-RF	CG9236
							Las-RC	otp
							Lasp-RB	Rx
							lawc-RC	hbn
							laza-RA	CG10543
							lbk-RB	shg
							lbl-RB	CG10527
							lbm-RB	Treh
							Lerp-RE	king-tubby
							lili-RA	CG4050
							lilli-RA	CG30389
							lin-28-RA	Pu
							Lint-1-RA	Glycogenin
							Lis-1-RG	ASPP
							Lk6-RA	RpL29
							Lmpt-RG	dom
							loco-RD	CG17974
							lola-RO	cv-2
							Lpin-RK	Sdc
							LpR1-RR	Fkbp13
							Lrt-RB	MESK2
							Lsd-2-RF	CG30289
							Lst-RA	CG30283
							luna-RD	Egfr
							lute-RB	CG10433
							mam-RB	CG15673
							MAPk-Ak2-RB	PTP-ER
							Mapmodulin-RC	CG10321
							mbc-RA	CG10082
							Mctp-RA	pirk
							mdy-RE	CG30285
							Mef2-RG	Tim10
							Mekk1-RD	HmgZ
							melt-RB	CG30403
							Men-RA	HmgD
							Men-b-RA	LBR
							MEP-1-RB	Fili
							MESK2-RB	CG34370
							MESR3-RA	Snp
							MFS14-RB	GlcT-1
							Mgat1-RA	synj
							Mgstl-RA	CG11073
							Mhcl-RG	Vrp1
							Mi-2-RA	a
							mib2-RC	CG11275
							Mical-RA	ari-2
							milt-RA	dve
							mino-RE	wdp
							Mipp1-RC	Gp150
							Mlc-c-RA	Liprin-gamma
							mld-RF	CG13506
							mlt-RA	CG6044
							mmd-RB	px
							Mmp1-RC	CG11362
							Mmp2-RB	dnr1
							mnb-RE	RpS16
							Mnt-RD	CG33143
							Mob2-RB	CG2852
							Moe-RH	CG13516
							mol-RA	RYBP
							moody-RB	ppa
							mrj-RB	robo
							mRpS14-RA	jbug
							mRpS9-RA	CG42260
							MSBP-RA	blw
							Msp300-RF	RpL23
							Msr-110-RA	asrij
							Mst85C-RB	CG3700
							MTA1-like-RA	nahoda
							mtd-RB	CG42678
							mtg-RG	CG3788
							mthl1-RB	CG3800
							mthl14-RA	CG9849
							mthl5-RA	CG42741
							mthl9-RA	CG34371
							Mtl-RA	CG13551
							mub-RG	CG3530
							mura-RC	CG9812
							Mvb12-RB	CG9815
							Myc-RB	CG43795
							Myd88-RC	wmd
							Myo31DF-RA	pita
							nAChRalpha1-RA	apt
							nAChRalpha2-RA	retn
							nahoda-RA	Pde8
							Nckx30C-RB	St3
							ND-39-RA	CG30183
							neb-RA	CG9850
							nemy-RE	CG5549
							Nep1-RB	ken
							Nep2-RC	kcc
							Nep4-RC	Sox14
							net-RB	CG3860
							NFAT-RA	PebIII
							Nhe1-RB	Chi
							Nhe2-RD	tsr
							nkd-RA	eIF-5A
							Nmda1-RA	RpL12
							Nmdar1-RA	CG3209
							Nost-RC	CG4049
							Np-RA	CG3257
							Npc2b-RB	tamo
							nrv1-RA	Dat
							NTPase-RE	CG3328
							nuf-RA	CG30419
							numb-RD	CG3376
							Nup44A-RC	nvy
							Oamb-RB	CG3394
							Oatp30B-RC	bs
							Obp57b-RB	CG13578
							obst-B-RA	mAcR-60C
							obst-E-RA	slik
							ocm-RA	Brca2
							Octbeta1R-RC	pio
							Oda-RA	CG3548
							ogre-RC	CG4707
							olf186-F-RB	Cyp9c1
							olf413-RC	Mmp1
							opm-RA	ST6Gal
							Optix-RA	CG33988
							orb2-RC	CG30421
							osa-RD	GstE12
							Osi24-RA	ETH
							osp-RC	Dll
							out-RA	Atf-2
							ovo-RB	NaCP60E
							oys-RB	RpL41
							p-RB	pain
							p130CAS-RD	CG2811
							p47-RA	Tina-1
							pain-RA	CG2765
							Paip2-RA	emp
							PAPLA1-RA	CG3829
							par-1-RV	zip
							parvin-RA	uzip
							Past1-RB	Nplp1
							path-RA	gsb
							PCB-RI	gol
							pcs-RB	CG43149
							Pdcd4-RA	Pdk1
							Pde11-RB	p130CAS
							Pde1c-RG	Vdup1
							Pde8-RK	CG13875
							pdgy-RD	rno
							Pdk-RA	pyx
							Pdk1-RA	E(bx)
							Pdp1-RF	Tudor-SN
							Pect-RB	miple
							pelo-RA	miple2
							pes-RH	RhoGEF3
							Pex11-RA	fwd
							Pfrx-RB	mthl10
							Pgd-RA	trh
							Pgk-RD	klar
							PGRP-LC-RD	CG17180
							pHCl-RC	hipk
							ph-d-RB	MED14
							phm-RB	CG13893
							phol-RA	CG42719
							ph-p-RD	CG43337
							Picot-RA	Gale
							Pih1D1-RA	CG17129
							Pino-RA	CG3386
							pio-RE	ebd1
							Pka-R1-RO	CG13895
							Pka-C1-RB	CG13897
							Pka-C3-RB	emc
							Pld-RB	CG13897
							ple-RA	CG13898
							Pli-RB	dpr20
							plum-RD	CG32479
							plx-RC	CG13907
							Plzf-RB	CG34056
							Pmp70-RA	Glut1
							PNUTS-RA	trio
							poly-RA	CG9205
							porin-RC	bab1
							pot-RC	bab2
							Pp2A-29B-RA	Aplip1
							Ppcs-RD	mwh
							PRAS40-RA	CG9134
							PRL-1-RB	CG32333
							prominin-like-RC	scf
							Prosbeta6-RA	CG9153
							ps-RH	l(3)02640
							pst-RF	CG2211
							ptc-RA	ru
							Ptp4E-RH	rho
							Ptp99A-RB	stet
							Ptpmeg-RH	cue
							Ptpmeg2-RG	CG12004
							PTPMT1-RA	CG13917
							Ptr-RD	CG13928
							puc-RB	GC
							pum-RG	n-syb
							Pura-RA	CG7971
							Pvf2-RA	RpL23A
							Pvf3-RE	drpr
							PVRAP-RA	CG13921
							px-RE	Cht2
							Pxn-RB	dlt
							pyd-RJ	CG12024
							pyr-RB	R
							qless-RB	CG12025
							qsm-RB	CG13937
							Rab10-RA	Tmhs
							Rab11-RB	CG1927
							Rab2-RB	zormin
							Rab5-RF	CG15822
							Rab7-RC	CG5707
							rad-RJ	osm-1
							Rala-RB	CG1275
							rap-RA	oxt
							Rap2l-RA	DmsR-2
							RapGAP1-RE	CG42669
							RasGAP1-RA	CG33232
							Rassf-RA	CG1146
							raw-RA	CG32295
							Rb97D-RH	Spn
							Rbp1-like-RA	msn
							Rcd2-RA	RpL8
							Rcd6-RA	dos
							rdhB-RB	CG16985
							rdx-RB	CG12182
							reb-RA	MEP-1
							Reep1-RE	CG43955
							Reg-5-RA	Atg2
							Reph-RA	CG43444
							REPTOR-RC	spz5
							Rgk1-RB	Shab
							Rgl-RC	CG2162
							rgn-RB	scramb2
							rgr-RA	CG16753
							Rho1-RD	CG32486
							RhoGAP100F-RB	CG11486
							RhoGAP18B-RB	CG11537
							RhoGAP1A-RA	BtbVII
							RhoGAP71E-RB	Hsp83
							RhoGAP92B-RD	CG32276
							RhoGDI-RA	RpL28
							RhoL-RA	CG11505
							Rim2-RC	CG17746
							Rip11-RA	mir-282
							RluA-1-RA	CG34265
							Roc2-RB	CG14968
							Roe1-RA	ZnT63C
							rogdi-RB	PHGPx
							Rox8-RH	kst
							RpL14-RA	YT521-B
							RpL22-RA	sty
							RpS17-RB	Eip63E
							RpS20-RA	dar1
							RpS3A-RF	CG32264
							RpS9-RD	Rdh
							rt-RA	Ubi-p63E
							Rtnl1-RH	Eip63F-1
							rush-RA	CG10863
							rut-RD	CG14982
							S6k-RA	CG12605
							S6KL-RB	scrt
							Sam-S-RE	CG11594
							Samuel-RD	CG32259
							Sar1-RE	wit
							sas-RB	Faa
							sav-RA	CG14990
							sba-RC	CG14995
							sbb-RE	Ack
							sbr-RA	Chd64
							scaf-RA	ens
							scb-RB	Ras64B
							schlank-RA	CG1299
							scny-RG	Ero1L
							SCOT-RB	Teh3
							scramb2-RA	Teh2
							scrib-RN	tipE
							scro-RB	ImpL2
							scrt-RB	ago
							s-cup-RB	Cip4
							sda-RA	DopEcR
							sdt-RJ	DOR
							sea-RD	Tie
							Sec22-RA	CG11357
							Sec61beta-RA	CG33777
							Sema-1b-RA	CG42540
							Sema-5c-RB	Src64B
							serp-RB	CG18418
							SerRS-m-RB	CG15876
							sesB-RE	Con
							Sesn-RA	shep
							sff-RA	lama
							sgg-RQ	CG4769
							Sh-RK	Uev1A
							Sh3beta-RA	Eaf6
							Shal-RB	Blimp-1
							Shawl-RC	sif
							shn-RE	DnaJ-1
							shot-RE	scny
							Shroom-RF	S6k
							sick-RK	vn
							Sik3-RA	QC
							sima-RD	CG33523
							simj-RB	CG6619
							Sin3A-RC	Trn
							siz-RD	LanA
							Skeletor-RB	Best2
							Skp2-RE	ImpL3
							sktl-RC	sfl
							sky-RF	CG18769
							slgA-RJ	CG8398
							slif-RA	Glu-RI
							slim-RA	dikar
							slmb-RA	vvl
							slmo-RA	Prat2
							Slob-RB	tow
							slv-RC	sgl
							smog-RB	G-ialpha65A
							smp-30-RC	mp
							SMSr-RA	form3
							smt3-RB	Dbi
							SmydA-3-RC	melt
							sn-RE	corn
							SNF4Agamma-RR	Dscam2
							sni-RA	CG14826
							Snmp2-RB	CG14830
							Snp-RD	unc-13-4A
							sNPF-RB	CG8602
							Snx1-RA	CG8596
							Sobp-RB	qm
							Socs16D-RA	pst
							Socs36E-RA	sec63
							Sod-RA	akirin
							sog-RB	SMSr
							Sox14-RC	Rac2
							Sox15-RA	CG8539
							SP1173-RA	CG7546
							SpdS-RA	lqf
							Spec2-RA	CG12262
							spg-RF	CG13685
							spi-RG	Clk
							spin-RA	CG32369
							spir-RA	Pdp1
							Spn27A-RB	syd
							Spn42Dc-RB	exex
							Spn55B-RA	nmo
							SPoCk-RA	bip1
							spoon-RA	Ect4
							sprt-RA	CG7565
							sr-RA	Ect4
							sra-RA	CdsA
							Src42A-RB	CG13676
							ssx-RB	Atg18
							stai-RC	Dscam4
							stas-RB	cert
							Stat92E-RC	CG7185
							stck-RB	Idh
							step-RA	CG7120
							Stim-RF	Cbl
							stmA-RA	Gug
							Strn-Mlck-RB	CG43163
							stv-RD	CG6765
							sty-RB	GstO3
							Su(P)-RA	foi
							Su(Tpl)-RA	ergic53
							Surf4-RA	rhea
							svp-RB	CG43078
							svr-RD	Nelf-E
							Swim-RB	CG6282
							Swip-1-RB	h
							sxe2-RB	Fhos
							Syb-RE	dally
							Syn-RE	Tsp66E
							Synd-RC	orb2
							Syp-RF	GNBP3
							Sytalpha-RA	pix
							Syx17-RA	CG5644
							T48-RA	smg
							Tab2-RA	Doc3
							tai-RF	Argk
							tamo-RB	bol
							Tango13-RB	Dhpr
							Tapdelta-RA	Use1
							tara-RA	Rdl
							Task6-RC	Glu-RIB
							tau-RE	PGRP-LA
							tay-RB	PGRP-LC
							Tengl3-RA	PGRP-LF
							Tep3-RA	Klp67A
							Tep4-RB	Hsp22
							TFAM-RB	Hsp26
							tfc-RB	Hsp27
							TfIIA-L-RA	eIF-4E
							Tgi-RA	CG3967
							Thor-RB	aay
							ThrRS-RC	MTF-1
							Tie-RA	Nf-YA
							Timp-RB	CG32043
							Tina-1-RB	path
							Tis11-RC	CG3408
							tkv-RC	CG42673
							Tlk-RH	fry
							Tm1-RH	CG6767
							TM4SF-RA	UbcD4
							tna-RA	vsg
							Tnks-RA	CG42268
							Tob-RE	Gap1
							toc-RE	nudE
							Top1-RA	dpr6
							toy-RA	dpr10
							Tpr2-RA	scramb1
							Traf4-RA	mir-276b
							trbl-RA	mir-276a
							Treh-RB	S-Lap4
							Trf2-RI	A2bp1
							Trf4-1-RG	CG32066
							trh-RC	simj
							trio-RD	CG11811
							Trl-RF	NijA
							Trp1-RB	CG43245
							Trx-2-RB	CG42831
							Trxr-1-RA	tna
							tsh-RA	klu
							tsl-RB	CG43693
							Tsp42Ea-RA	Mocs1
							Tsp42Ed-RA	JIL-1
							Tsp42Ee-RA	pncr011:3L
							Tsp42Ef-RA	Sod
							Tsp42Eg-RA	fd68A
							Tsp42Ek-RA	Ufd1-like
							Tsp42El-RA	CG42575
							Tsp66E-RA	CG32082
							Tsp74F-RA	GlcAT-P
							Tsp96F-RC	Plod
							Ttd14-RA	CG42671
							ttk-RE	Ir68a
							ttv-RA	CG6175
							Tudor-SN-RB	CG6163
							Tusp-RF	CG7560
							tutl-RD	chrb
							twin-RA	Mob2
							tws-RD	rt
							UbcE2H-RA	CG7368
							Ubr3-RA	CG6084
							Ude-RB	CG32085
							Unc-115a-RA	CG14132
							unc-5-RB	CG6024
							Unc-76-RC	Pi3K68D
							upd3-RB	CG5946
							ush-RD	RpL10Ab
							Usp15-31-RA	CG34420
							uzip-RA	Pop2
							Vap-33B-RA	rols
							vari-RB	Sema-5c
							verm-RH	yps
							Vha100-2-RB	RhoGAP68F
							Vha16-1-RA	Nrx-IV
							VhaAC45-RA	CG9760
							VhaM9.7-b-RA	Rh7
							vir-1-RA	CG11529
							vn-RA	Adk1
							Vps4-RB	app
							vri-RC	CG10426
							Vrp1-RD	CG32103
							vsg-RA	toe
							Vta1-RA	eyg
							Vti1b-RB	CG10660
							wake-RG	vih
							wal-RA	tral
							wat-RA	Tsf2
							waw-RA	ara
							Wbp2-RG	caup
							wdb-RC	CG32111
							wdp-RD	CG42709
							Wdr62-RF	Atg1
							wgn-RA	Sap130
							whd-RB	CG10960
							wmd-RB	CG14118
							wnd-RB	CG32115
							wry-RB	CG11255
							Wsck-RA	RpS12
							wts-RA	SRm160
							wun-RB	Syx13
							Xbp1-RD	trn
							Xrp1-RD	caps
							yellow-c-RA	CG10713
							yellow-d2-RA	CG10089
							yin-RA	stv
							Zasp52-RZ	CG10741
							ZC3H3-RA	bru-3
							zetaCOP-RB	CG8757
							zip-RE	dysc
							Zip89B-RA	Rgl
							Zip99C-RF	CG32137
							ZnT63C-RA	CG17364
							ZnT77C-RB	26-29-p
							zormin-RK	CG9007
								Hsc70Cb
								CG6833
								CG43986
								CG32138
								Pex1
								Sox21b
								D
								nuf
								fz
								stwl
								CG3919
								bbg
								Mpcp
								CG34039
								CG9628
								ome
								Trl
								mop
								bmm
								CG13472
								CG17839
								mnd
								CG10006
								cp309
								CG6945
								CTPsyn
								Pdi
								CG32147
								Tollo
								CG43247
								Toll-6
								CG12355
								CG7272
								CG7841
								Eip71CD
								CG13454
								CG43248
								CrebA
								AGO2
								CG7656
								RhoGAP71E
								CG7372
								pgant8
								comm2
								comm
								fwe
								Dcp2
								sff
								CG17027
								brm
								Hip14
								mRpS31
								mib1
								Notum
								th
								Mbs
								Taf4
								CG5151
								PDCD-5
								MED10
								l(3)72Dr
								CG13055
								CG13054
								CG4842
								fax
								aos
								Mipp1
								l(3)73Ah
								Abl
								Galpha73B
								CG43954
								Dab
								CG9674
								nudC
								CG13024
								CG9715
								CG32170
								Lmpt
								Exn
								CG3764
								CG6664
								Ilp8
								Rbp6
								Cad74A
								noe
								blot
								CG18265
								CG7580
								Oatp74D
								edin
								CG7564
								Nedd4
								CycT
								snoRNA:Me28S-A576
								Eip74EF
								CG7510
								Pep
								Krn
								CG7484
								snmRNA:641
								CG5577
								MED19
								CG7430
								CG5535
								CG7408
								Tsp74F
								Prestin
								CG5290
								CG43173
								CG43174
								Eip75B
								snoRNA:Me28S-A30
								CG32192
								CG42393
								Eip75B
								CG44006
								CG44004
								CG34253
								CG13698
								CG32195
								gk
								W
								CheA75a
								rpr
								skl
								CG32198
								bora
								MYPT-75D
								Capr
								Aut1
								ftz-f1
								CG14073
								Cat
								Indy
								dysb
								CG3961
								CG3902
								RpL26
								CG18135
								CG18136
								nkd
								CG6812
								Mkp3
								MESR6
								fz2
								nes
								Gbs-76A
								fal
								CG32206
								CG33255
								mir-9a
								Shal
								CG9372
								l(3)76BDm
								wnd
								Gyc76C
								CG42637
								Cyp305a1
								Deaf1
								trc
								Mi-2
								Su(Tpl)
								Mi-2
								CG7770
								RhoGDI
								Ac76E
								CG14186
								CG14185
								CG42674
								CG13814
								gogo
								Pex23
								CG32225
								Spn77Ba
								eRF1
								CG5618
								in
								RhoBTB
								fbl
								trbl
								CG32425
								CG5059
								Rcd2
								knrl
								kni
								CG13252
								CG11399
								CG13255
								fng
								snoRNA:skd-a
								skd
								CG10585
								CG10581
								siz
								asparagine-synthetase
								CG42337
								CG10512
								CG10508
								CG43219
								Eip78C
								AcCoAS
								pzg
								Pc
								Rab26
								rgn
								croc
								M6
								Cdk12
								AP-2
								CG14567
								Syn1
								eg
								P5CDh1
								mub
								CG7442
								CG7458
								olf413
								Ten-m
								laza
								CG11426
								Trxr-2
								CG11367
								CG11241
								l(3)04053
								SPoCk
								jim
								CG11226
								CG32462
								Arf79F
								Chro
								CG12768
								Mes2
								CG32461
								CG12581
								CG12582
								Gel
								cpx
								MP1
								CG1103
								CG1090
								CG11739
								tub
								lost
								CG31528
								eIF3-S10
								CG31522
								CG31523
								5-HT2
								CG43427
								tacc
								ctrip
								CG14659
								opa
								Cdep
								UbcD6
								CG14661
								CG2022
								corto
								cno
								CG12163
								Hph
								mtd
								Cerk
								RpII18
								CG14669
								Itp-r83A
								Nmdar1
								CG2519
								CG12746
								exba
								Atu
								Spec2
								MTA1-like
								elm
								CG1347
								Madm
								CG2082
								jagn
								kat-60L1
								CG11000
								Rm62
								Or83c
								Gasp
								Pak
								CG42724
								CG1041
								CG1021
								gpp
								CG9727
								dpr11
								Taf1
								pb
								Dfd
								Scr
								CG43252
								Antp
								Sodh-1
								CG1965
								alphaTub84B
								Alh
								sas
								lap
								CG42544
								rn
								CG42650
								alpha-Est10
								alpha-Est8
								CG34127
								pyd3
								Sp7
								CG18746
								CG2993
								CG34384
								CG17816
								CG2943
								dsx
								CG2781
								CG2698
								CG2747
								CG7900
								puc
								CG7878
								Gie
								grn
								RpA-70
								Ctr1B
								CG11737
								bel
								CG8036
								hb
								CG9801
								Pif1B
								CG9821
								CG9836
								pyd
								osk
								skap
								CAHbeta
								CG11970
								CG11984
								tgo
								neur
								hyx
								Rel
								Kdm2
								pum
								D1
								CG43674
								snoRNA:Me18S-G1358a
								Fps85D
								ps
								GstZ2
								CG16779
								RhoL
								Ras85D
								JHDM2
								by
								mura
								RnpS1
								CG9399
								Kap-alpha3
								CG8301
								P58IPK
								CG8312
								Crc
								Unc-115a
								CG12948
								RpS29
								CG8500
								CG9467
								FBX011
								Teh1
								Glut4EF
								Art4
								CG5361
								mir-317
								Fmr1
								CG3940
								CG42759
								Invadolysin
								Best1
								CG12814
								Syn
								Timp
								CG43143
								CG6293
								Bruce
								jumu
								cwo
								mir-4944
								hth
								CG34304
								CG6465
								Cad86C
								CG42394
								Fdh
								Sodh-2
								CG4674
								Adk3
								Tengl4
								Ugt86Da
								cu
								Tctp
								CG6672
								RpL3
								CG5214
								pros
								KP78a
								pros
								dpr5
								dpr4
								sea
								Mrp4
								wkd
								Jupiter
								Csk
								Elp1
								CG18476
								Fer3
								Lk6
								l(3)neo38
								ClC-a
								glo
								sad
								mthl5
								CG31211
								Hsp70Aa
								CG18547
								mfas
								CG14741
								CG4702
								CG4860
								Cyp313a3
								svp
								GstD9
								GstD1
								Cyp9f2
								Pp1-87B
								desat1
								CG18549
								Hsp70Ba
								Hsp70Bbb
								Octbeta2R
								Vha55
								CG6225
								kar
								Men
								CG10126
								grsm
								CG7381
								CG7518
								CtBP
								CG7966
								sim
								CG8483
								Ace
								CG11686
								poly
								Dic1
								CG9813
								mRpS21
								Droj2
								CG9796
								sqd
								rin
								Hrb87F
								flfl
								CG34383
								Dip-B
								tal-3A
								Mst87F
								E5
								ems
								rdx
								foxo
								Pk1r
								CG12402
								CG14356
								DopR
								CG9649
								CG31326
								CG9631
								trx
								CG12207
								pr-set7
								CG3321
								CG31320
								NK7.1
								soti
								Pde6
								CG31313
								Cys
								CG7987
								CG14853
								put
								Cad88C
								l(3)L1231
								CG3505
								Hexim
								Meltrin
								kibra
								CG7530
								eff
								jvl
								btsz
								VhaPPA1-1
								CG14861
								dpr9
								CG42788
								CG6904
								CG42542
								Spn88Ea
								Hsc70-4
								CG42404
								Cp190
								Tm1
								CG6218
								Surf4
								CG5044
								CG6136
								Rbp
[truncated: 862 more rows]

## Sheet: PvsU_TI-2
1st, Transcript_PCBvsUCB were compared to Transcript_NAIVES to filter extract #N/A
2nd, unique genes were selected
3rd, genes were compared with ChIP-seq CREB/CRTC targets
4th, genes matching with ChIP-seq list were selected
Gene_PCBvsUCB	Transcript_PCBvsUCB	biological function	Ratio	FDR	Filtering_by_naives	Unique_gene	Transcript_NAIVES	ChIP-seq_genes	Match_with_ChIP-seq		Tested
bves	bves-RA	development	0.286	9.73610789648854e-05	#N/A	1	14-3-3epsilon-RA	CG11023	bves		bves
CG10444	CG10444-RA	transport	0.689	0.00391731743689492	#N/A	1	14-3-3zeta-RF	l(2)gl	CG10444		CG10444
CG30419	CG30419-RA	uncharacterized	0.214	0.000520012023701025	#N/A	1	4EHP-RC	dbr	CG30419		CG30419
CG3409	CG3409-RC	transport	0.234	0.00373084871574744	#N/A	1	5-HT1B-RD	galectin	CG3409		coro
CG43219	CG43219-RA	uncharacterized	0.507	0.00605275990375313	#N/A	1	7B2-RA	Sam-S	CG43219		esn
CG6398	CG6398-RB	uncharacterized	0.603	0.00110908446333226	#N/A	1	aay-RA	CG3164	CG6398		kar
coro	coro-RB	development	0.621	0.00915925145681895	#N/A	1	ACC-RG	Gs1	coro		Moe
esn	esn-RB	development	0.287	2.67186749052634e-05	#N/A	1	AcCoAS-RD	spen	esn		mrj
Fbl6	Fbl6-RB	protein metabolism	0.514	0.00180796344833947	#N/A	1	Ace-RC	kis	fbl6		Pfrx
HmgZ	HmgZ-RB	uncharacterized	0.663	0.000903280639952003	#N/A	1	Ack-RA	mir-965	HmgZ		Tab2
kar	kar-RB	transport	0.516	0.00219945134845001	#N/A	1	Acsl-RE	kis	kar		unc-5
Lerp	Lerp-RB	transport	0.326	0.000737291166586091	#N/A	1	Act42A-RA	CG3625	Lerp
Moe	Moe-RE	cell organization	0.213	0.00883219762012191	#N/A	1	Act5C-RA	Plc21C	Moe		Excluded
mrj	mrj-RD	chaperone	0.258	0.0010517673768761	#N/A	1	Actn-RB	al	mrj		CG3409
Pfrx	Pfrx-RF	metabolism	0.493	0.000451806852537415	#N/A	1	Adam-RB	ebi	Pfrx		CG43219
Tab2	Tab2-RB	immune system	0.431	0.00236224072893201	#N/A	1	AdamTS-A-RB	ex	Tab2		CG6398
unc-5	unc-5-RA	cell organization	0.282	0.00897911413304927	#N/A	1	Adf1-RB	CG4133	unc-5		fbl6
CG2807	CG2807-RB	gene regulation	0.516	0.00702016463431918	#N/A	1	Adk2-RA	CG4297	#N/A		HmgZ
CG6568	CG6568-RA	immune system	0.748	0.00681370258758792	#N/A	1	AdSS-RA	cbt	#N/A		Lerp
CG3770	CG3770-RA	uncharacterized	1.071	0.00753024777793047	#N/A	1	AGO1-RC	ush	#N/A
CG45092	CG45092-RE	uncharacterized	0.234	0.00373084871574744	#N/A	1	Akap200-RA	Ets21C	#N/A
Tgi	Tgi-RB	CG45092	0.555	0.00511638620554151	#N/A	1	alc-RB	Gsc	#N/A
CG14626	CG14626-RA	uncharacterized	0.596	0.00576742214259343	#N/A	1	Ald-RM	ds	#N/A
CG5921	CG5921-RC	cell cycle	0.345	0.00071735033320804	#N/A	1	Aldh-III-RI	Eaat2	#N/A
CG17600	CG17600-RA	uncharacterized	0.264	0.00879113546264043	#N/A	1	alpha-Est10-RB	CG3662	#N/A
Rip11	Rip11-RC	transport	0.407	0.00399930886427948	#N/A	1	alpha-Man-Ia-RH	dock	#N/A
mrj	mrj-RH		0.258	0.0010517673768761	#N/A	0	alphaTub84B-RA	drongo
Fbl6	Fbl6-RA		0.514	0.00180796344833947	#N/A	0	amn-RA	kraken
esn	esn-RA		0.314	2.10233184587903e-06	#N/A	0	amon-RA	aru
esn	esn-RC		0.362	3.77470330531906e-06	#N/A	0	Amph-RA	PNUTS
esn	esn-RD		0.314	2.10233184587903e-06	#N/A	0	Amun-RC	CG4341
coro	coro-RE		0.556	0.00812035275041604	#N/A	0	Ance-3-RB	IA-2
coro	coro-RF		0.621	0.00891024441745111	#N/A	0	Ank2-RE	S
coro	coro-RG		0.597	0.00824849205393648	#N/A	0	Ankle2-RE	Atg4
Lerp	Lerp-RA		0.326	0.000737291166586091	#N/A	0	Ant2-RB	CG4629
Lerp	Lerp-RD		0.326	0.000737291166586091	#N/A	0	aop-RE	Pino
CG5921	CG5921-RE		0.392	0.000672637041121257	#N/A	0	aos-RA	capt
Moe	Moe-RF		0.213	0.00182794210925305	#N/A	0	AP-2sigma-RA	CG5001
Moe	Moe-RG		0.222	0.00141427122458931	#N/A	0	apt-RA	snRNA:U3:22A
Moe	Moe-RI		0.226	0.00553272513786416	#N/A	0	aralar1-RB	RFeSP
Moe	Moe-RJ		0.226	0.00553272513786416	#N/A	0	aret-RD	chinmo
Moe	Moe-RD		0.213	0.00694291152082846	#N/A	0	Arf51F-RE	CG18317
Moe	Moe-RM		0.213	0.00169954490287101	#N/A	0	Arf79F-RE	CG17646
CG17600	CG17600-RD		0.264	0.00879113546264043	#N/A	0	Argk-RD	wry
Rip11	Rip11-RD		0.407	0.00399930886427948	#N/A	0	arm-RE	CG7337
Rip11	Rip11-RE		0.407	0.00399930886427948	#N/A	0	aru-RC	erm
Rip11	Rip11-RB		0.407	0.00386541462014347	#N/A	0	Asciz-RB	Der-1
Pfrx	Pfrx-RA		0.489	0.00178200629356448	#N/A	0	ASPP-RC	Got2
Pfrx	Pfrx-RI		0.489	0.00178200629356448	#N/A	0	AspRS-RA	Npc2a
Pfrx	Pfrx-RG		0.408	0.00271345326127855	#N/A	0	Asx-RC	CG4238
Pfrx	Pfrx-RJ		0.489	0.00178200629356448	#N/A	0	Atet-RA	GlyP
Pfrx	Pfrx-RN		0.408	0.00229819074893982	#N/A	0	Atf3-RA	aop
bves	bves-RB		0.286	0.000117670591626739	#N/A	0	Atg1-RA	CG34172
bves	bves-RD		0.246	0.000184644979927443	#N/A	0	Atg17-RB	CG31668
SMSr	SMSr-RA		0.245	0.0056716833253684	SMSr-RA		Atg18a-RA	papi
Rip11	Rip11-RA		0.407	0.00399930886427948	Rip11-RA		Atg4a-RA	CG4267
Pfrx	Pfrx-RB		0.408	0.00229819074893982	Pfrx-RB		Atg8a-RA	Rab5
Moe	Moe-RH		0.222	0.00152695682300819	Moe-RH		atilla-RC	CG3609
Mekk1	Mekk1-RD		0.585	0.00226704715312461	Mekk1-RD		atl-RA	CG9866
Lerp	Lerp-RE		0.326	0.000798442102690467	Lerp-RE		Atox1-RA	dpp
kar	kar-RA		0.484	0.00130782141643718	kar-RA		Atpalpha-RB	Slh
HmgZ	HmgZ-RD		0.374	0.00965010517965826	HmgZ-RD		ATPsynC-RB	oaf
Fbl6	Fbl6-RC		0.514	0.00180796344833947	Fbl6-RC		B4-RA	Pgk
egh	egh-RC		0.327	0.00956435672071141	egh-RC		Bacc-RC	CG9894
CG6398	CG6398-RA		0.603	0.00116476331912689	CG6398-RA		Baldspot-RA	snapin
CG5921	CG5921-RD		0.363	0.000785664488865054	CG5921-RD		baz-RA	colt
CG17121	CG17121-RA		0.776	0.000789999127032543	CG17121-RA		bbc-RA	Syt1
CG14200	CG14200-RA		0.492	6.38513224438582e-05	CG14200-RA		bbx-RE	daw
CG11409	CG11409-RC		0.319	0.0015241468146933	CG11409-RC		bc10-RA	Duox
bves	bves-RC		0.246	0.000184644979927443	bves-RC		bdl-RA	RpS21
							beat-Ib-RA	CG2991
							beat-IV-RA	CG31694
							beat-VII-RD	CG8814
							Best2-RA	NTPase
							betaTub56D-RB	lilli
							bif-RB	Rbp9
							bin3-RB	CG3523
							bip1-RA	toc
							Blimp-1-RF	CG15403
							blot-RD	toc
							bmm-RA	Hydr2
							boca-RA	CG9663
							bocks-RA	E23
							bol-RC	pgant2
							bond-RB	Thor
							bou-RA	tim
							bowl-RD	Che-13
							brat-RB	drm
							Brf-RB	sob
							brm-RB	odd
							bru-2-RA	Dot
							bs-RA	for
							Bsg-RJ	CG34340
							Btk29A-RB	CG10019
							btsz-RC	CG43707
							Buffy-RA	bowl
							bun-RH	CG3921
							bves-RC	Reph
							Bx-RA	slp1
							by-RD	slp2
							C1GalTA-RB	capu
							C3G-RL	fred
							cact-RC	ed
							Cad96Ca-RA	CG3714
							CAH1-RA	ft
							Cam-RC	tutl
							CanA-14F-RC	Atet
							cbt-RA	Traf4
							Cct1-RA	CG15431
							Cda5-RA	Gs1l
							cdc14-RA	RpL27A
							Cdc42-RA	CG17840
							Cdc7-RB	dp
							cdi-RA	CG15630
							CDK2AP1-RA	CG15629
							Cdk4-RB	CG15628
							ced-6-RD	pog
							CenG1A-RA	CG3036
							CG10026-RA	CG34126
							CG10055-RA	Rtnl1
							CG10082-RA	SP555
							CG10098-RA	His3.3A
							CG10126-RB	qtc
							CG10147-RB	RpL37A
							CG10165-RA	pgant5
							CG10211-RA	CG4230
							CG10237-RD	Msp-300
							CG10257-RA	tkv
							CG10311-RA	vri
							CG10337-RA	CG14024
							CG10345-RA	Ncoa6
							CG10348-RC	H15
							CG10365-RC	snoRNA:Me28S-A2486
							CG10383-RA	mid
							CG10433-RA	Hel25E
							CG10657-RA	Lam
							CG10663-RD	Oscillin
							CG10737-RE	CG11147
							CG10738-RC	CG9171
							CG10877-RA	CG11034
							CG10924-RA	CG8965
							CG10936-RA	bchs
							CG10939-RA	Gpdh
							CG10960-RC	chic
							CG10979-RB	eIF-4a
							CG11000-RC	ade2
							CG11030-RA	slmo
							CG1105-RA	CG13995
							CG11050-RB	CG9140
							CG11073-RA	Kr-h2
							CG11137-RB	Kr-h1
							CG11138-RC	CG9175
							CG11147-RB	stai
							CG11170-RB	CG34380
							CG11275-RA	Ddr
							CG11319-RB	Gef26
							CG1136-RA	Cpr
							CG11409-RC	CG9527
							CG11438-RB	retm
							CG1146-RB	frj
							CG11486-RK	CG16947
							CG11505-RD	Sec61alpha
							CG11537-RD	DLP
							CG11577-RA	CG9547
							CG11658-RA	CG31637
							CG11756-RA	eya
							CG11790-RA	CG11319
							CG11791-RB	CG11050
							CG11873-RA	CG31635
							CG12025-RB	Galt
							CG12054-RE	Spn27A
							CG12065-RA	homer
							CG12075-RC	nrv1
							CG12091-RA	nrv2
							CG12163-RC	sens-2
							CG12206-RA	neuroligin
							CG12207-RB	nop5
							CG12384-RA	smt3
							CG12484-RA	snRNP-U1-70K
							CG12547-RB	milt
							CG12560-RB	Pvf2
							CG12576-RA	CG4496
							CG12581-RA	CG4502
							CG12605-RB	CG13784
							CG12730-RA	Ndae1
							CG12746-RE	wg
							CG1275-RC	chm
							CG12769-RB	mir-275
							CG12814-RB	CG5973
							CG12912-RB	santa-maria
							CG12945-RB	CG42533
							CG12964-RC	Rapgap1
							CG12991-RA	Myo28B1
							CG13004-RB	Tep3
							CG13012-RC	Herp
							CG13024-RC	r2d2
							CG13101-RA	cdc14
							CG1316-RA	LanB1
							CG13177-RA	Rack1
							CG13248-RA	mts
							CG13252-RA	CG14535
							CG13255-RA	spz3
							CG13284-RA	Snoo
							CG13300-RA	CG7231
							CG13319-RA	pes
							CG13364-RA	CG7224
							CG13377-RA	Spn28Dc
							CG13392-RA	CG12560
							CG13430-RA	Tg
							CG13506-RA	Cka
							CG13516-RA	Bsg
							CG13551-RA	Piezo
							CG1358-RA	CG8451
							CG13603-RA	Pvr
							CG13606-RA	Btk29A
							CG13640-RA	CG7781
							CG13654-RA	CG14275
							CG13670-RA	CG7778
							CG13698-RC	RpS13
							CG13722-RB	Pp2A-29B
							CG13739-RA	CG17292
							CG13784-RC	CG13384
							CG13868-RA	emb
							CG13876-RA	Akap200
							CG13893-RA	d
							CG13917-RD	CG17834
							CG13954-RD	Sema-1a
							CG13995-RA	Hnf4
							CG13998-RA	raw
							CG14132-RB	SoxN
							CG14186-RA	CG34398
							CG14200-RA	Tsp29Fb
							CG14207-RA	C1GalTA
							CG14232-RA	CG31886
							CG14253-RC	CG13101
							CG14275-RA	CG18661
							CG14280-RB	CG32982
							CG14372-RD	tai
							CG14397-RA	aust
							CG14401-RB	lectin-30A
							CG14434-RC	Eaat1
							CG14439-RA	Aldh
							CG14440-RA	Mco1
							CG14441-RC	scat
							CG14478-RD	numb
							CG14502-RA	Gdi
							CG14509-RC	CG33298
							CG14535-RA	Oatp30B
							CG14608-RC	jp
							CG14647-RB	CG3838
							CG14671-RB	Trx-2
							CG14688-RB	GlcAT-S
							CG14767-RB	Pka-C1
							CG14777-RB	CG31710
							CG14830-RA	Nckx30C
							CG14853-RB	IP3K1
							CG14879-RA	CG13124
							CG14933-RA	yip2
							CG14968-RB	CG5885
							CG14984-RC	CG5853
							CG15211-RE	Trp1
							CG15239-RA	Npc1a
							CG15270-RA	Pten
							CG15279-RB	CG5381
							CG15365-RA	Mdh1
							CG15414-RA	RpS27A
							CG15461-RA	LM408
							CG15544-RA	Myo31DF
							CG15611-RB	CG31871
							CG15673-RC	CG7296
							CG15706-RF	CG17124
							CG15773-RA	CG31869
							CG1578-RA	CG6700
							CG1607-RA	dpr2
							CG1632-RA	CG33129
							CG1635-RA	CG18666
							CG1640-RG	Samuel
							CG1648-RC	CG16854
							CG16717-RA	l(2)gd1
							CG16791-RB	CG6287
							CG16953-RB	Ca-beta
							CG17028-RB	ab
							CG17029-RA	cana
							CG17119-RC	salr
							CG17121-RA	salm
							CG17124-RB	CG6509
							CG17265-RA	CG31705
							CG17321-RA	Mst33A
							CG17364-RC	crol
							CG1737-RB	Pde1c
							CG17544-RB	CG16965
							CG1764-RB	Rh5
							CG17646-RB	CG6785
							CG17734-RA	CG6770
							CG17737-RA	JhI-21
							CG17754-RC	Rab6
							CG17778-RA	Gr33a
							CG17816-RF	CG31760
							CG17834-RA	aret
							CG18065-RA	bru-2
							CG18135-RB	vir-1
							CG1815-RB	mir-967
							CG18622-RA	bun
							CG18659-RA	snoRNA:CG43051-a
							CG18812-RA	bun
							CG1882-RB	nub
							CG1888-RB	pdm2
							CG1927-RB	MRP
							CG1943-RA	kek1
							CG1998-RC	Vha68-2
							CG2016-RE	Vha68-1
							CG2017-RA	A16
							CG2023-RA	CG9932
							CG2116-RA	CG5142
							CG2162-RA	Sir2
							CG2201-RG	Sfmbt
							CG2247-RA	Edem2
							CG2556-RA	Pect
							CG2765-RE	snRNA:U2:34ABc
							CG2781-RA	CG31729
							CG2841-RB	CG43778
							CG2911-RB	CG43850
							CG2991-RB	CG42784
							CG30015-RA	CG33640
							CG30069-RA	B4
							CG30089-RB	kuz
							CG30158-RA	ics
							CG30159-RA	CG18507
							CG30187-RD	CG9008
							CG30269-RA	p38b
							CG30273-RB	CAH1
							CG30344-RA	b
							CG3036-RA	cenG1A
							CG30377-RA	Smg5
							CG30389-RA	Ance
							CG30427-RF	Cyp28a5
							CG30456-RB	bgm
							CG30497-RA	nimC3
							CG3078-RA	CG4500
							CG31038-RA	nAcRalpha-34E
							CG3104-RB	nimC4
							CG31086-RB	CG15293
							CG31100-RB	CG17341
							CG31121-RA	smi35A
							CG31140-RE	CG33090
							CG31145-RD	Rab14
							CG31191-RA	ppk
							CG31220-RB	elB
							CG31323-RA	noc
							CG31324-RA	Adhr
							CG31368-RC	osp
							CG31468-RB	CG15282
							CG31522-RF	CG18420
							CG31523-RG	CG42313
							CG31635-RC	mol
							CG31637-RB	yellow-c
							CG3164-RA	ck
							CG31642-RA	TfIIS
							CG31668-RC	CG15270
							CG31675-RA	CG15269
							CG31676-RA	yuri
							CG31678-RB	esg
							CG31689-RH	wor
							CG31694-RA	lace
							CG31729-RD	kek3
							CG31743-RB	CycE
							CG31778-RB	Gli
							CG31808-RC	CG13244
							CG31809-RC	beat-Ib
							CG31871-RA	beat-Ia
							CG32006-RA	CG31819
							CG32036-RC	CG42817
							CG32066-RC	PRL-1
							CG32082-RA	CG4935
							CG32085-RA	crp
							CG32091-RB	pkaap
							CG32103-RB	heix
							CG32137-RA	cact
							CG32147-RA	chif
							CG32174-RC	CaBP1
							CG32259-RC	snoRNA:Me28S-A2958
							CG32264-RK	Idgf2
							CG32276-RA	CG5888
							CG32280-RC	Idgf3
							CG32333-RB	dac
							CG32369-RA	Tpr2
							CG32428-RC	CG5953
							CG32485-RA	mir-4943
							CG32486-RD	CG5953
							CG32579-RA	CG42389
							CG32645-RB	CG5968
							CG32647-RA	CG42389
							CG32676-RA	grp
							CG32694-RB	CG31808
							CG32758-RA	Cyt-c-p
							CG32767-RD	VhaSFD
							CG32795-RE	yellow-b
							CG32816-RB	CG17928
							CG32982-RA	Ugt36Bc
							CG33056-RB	mdy
							CG3308-RA	CG34313
							CG33110-RA	CG6115
							CG33116-RA	beat-IIIb
							CG33144-RB	CG12620
							CG33170-RC	beat-IIIa
							CG33177-RA	Lrch
							CG33181-RI	CLIP-190
							CG33199-RA	Rpb11
							CG33229-RA	Dif
							CG33298-RA	dl
							CG33543-RD	BicD
							CG33725-RC	CG7094
							CG33939-RB	mir-287
							CG33946-RB	CadN
							CG3397-RA	CG5674
							CG33970-RA	CG5758
							CG33995-RA	Socs36E
							CG34010-RA	CG5783
							CG34021-RA	CG7180
							CG34045-RB	CG42750
							CG3408-RA	Fas3
							CG3409-RA	RpS26
							CG34113-RO	let-7-C
							CG34115-RA	mir-100
							CG34120-RE	CG10283
							CG34133-RB	CG10176
							CG34172-RC	CG10211
							CG34179-RA	Pde11
							CG34232-RA	CG10413
							CG34250-RA	MESR3
							CG34310-RD	Faf
							CG34313-RA	CG10348
							CG34342-RD	ham
							CG34354-RF	CG42502
							CG34356-RD	ScpX
							CG34362-RJ	CG17321
							CG34375-RA	tup
							CG34417-RC	ssp3
							CG3625-RB	Nak
							CG3638-RJ	CG10639
							CG3655-RB	CG10641
							CG3719-RA	RpL30
							CG3764-RB	Side
							CG3770-RB	Acn
							CG3777-RD	Ddc
							CG3829-RA	l(2)37Cg
							CG3842-RD	brat
							CG3880-RA	drl
							CG3967-RB	dnt
							CG40191-RE	CG17549
							CG4096-RC	CG31798
							CG4199-RI	snmRNA:359
							CG42237-RB	Pax
							CG42240-RB	CG13085
							CG42245-RA	Pax
							CG42258-RF	CG10026
							CG42269-RE	tj
							CG42321-RG	CG10195
							CG42326-RE	CG10188
							CG42327-RE	CG10132
							CG42337-RC	CG10137
							CG42339-RB	CG10165
							CG42353-RA	Tep4
							CG42354-RB	mir-2b-2
							CG42389-RE	spi
							CG42445-RB	CG10631
							CG42486-RA	CG10466
							CG42540-RC	snRNA:U5:38ABb
							CG42542-RB	sick
							CG42613-RF	bwa
							CG42666-RC	fok
							CG42668-RK	spir
							CG42673-RC	rtGEF
							CG42684-RD	CG16798
							CG42741-RA	Arpc2
							CG42748-RJ	CG31688
							CG42749-RB	mir-4973
							CG42788-RC	Hr38
							CG42841-RB	dia
							CG4300-RA	cad
							CG43066-RC	Pomp
							CG4313-RC	vari
							CG43155-RC	CG9328
							CG43386-RD	CheB38c
							CG43394-RB	CG9331
							CG43427-RE	CG31673
							CG43445-RA	CG31674
							CG43693-RD	sky
							CG43729-RA	Mtp
							CG43732-RA	CG42238
							CG43736-RB	CG34136
							CG43739-RA	Dap160
							CG4374-RB	Nbr
							CG43740-RA	CG8679
							CG43778-RC	CG8677
							CG43954-RA	Hr39
							CG44000-RB	l(2)k14505
							CG44001-RA	Mio
							CG4404-RA	crc
							CG44286-RD	CG2201
							CG44314-RB	Df31
							CG44325-RC	Ac3
							CG4452-RA	CG2225
							CG45050-RF	Ef2b
							CG45057-RD	step
							CG45085-RA	CG31612
							CG45088-RA	tsh
							CG45092-RD	CG11629
							CG45093-RA	tio
							CG45186-RM	CG3651
							CG4577-RA	CG42748
							CG4615-RA	CG34137
							CG4622-RC	CG17493
							CG4629-RE	CG40006
							CG4666-RA	IntS3
							CG4928-RA	laccase2
							CG4991-RF	vlc
							CG5001-RD	ap
							CG5010-RB	snoRNA:gp210-a
							CG5059-RC	CG11163
							CG5065-RE	dpr12
							CG5151-RE	Src42A
							CG5189-RA	CG14591
							CG5191-RA	Ars2
							CG5214-RA	EcR
							CG5262-RB	Cyp6w1
							CG5326-RA	Ptr
							CG5346-RA	bin3
							CG5381-RA	Pld
							CG5445-RG	jing
							CG5522-RA	CG15233
							CG5830-RA	jing
							CG5835-RA	CG33919
							CG5854-RA	Vha16-1
							CG5885-RA	Fmo-2
							CG5910-RB	debcl
							CG5919-RB	Adf1
							CG5921-RD	CG3409
							CG5934-RA	phtf
							CG5938-RA	CG9436
							CG5946-RA	koi
							CG5953-RC	CG15236
							CG5973-RE	coro
							CG5986-RB	Spn42Da
							CG6023-RA	Spn42Dd
							CG6040-RA	CheB42c
							CG6044-RG	vimar
							CG6051-RB	CG30159
							CG6125-RA	Tsp42Ee
							CG6126-RA	Tsp42Ef
							CG6145-RE	Tsp42Eg
							CG6175-RC	Tsp42Ei
							CG6191-RA	Tsp42Ej
							CG6201-RA	Tsp42El
							CG6218-RA	lbm
							CG6231-RC	esn
							CG6330-RB	Cyp9b2
							CG6398-RA	Spn43Aa
							CG6424-RB	pk
							CG6426-RA	Spn43Ad
							CG6472-RB	nec
							CG6610-RB	Ady43A
							CG6675-RB	Gadd45
							CG6678-RA	CG12164
							CG6701-RB	Dscam
							CG6739-RA	CG11107
							CG6770-RA	so
							CG6805-RA	Inos
							CG6966-RC	Aldh-III
							CG7139-RA	wech
							CG7220-RE	Coop
							CG7272-RA	CG1600
							CG7332-RB	Cyt-b5
							CG7365-RA	Corin
							CG7378-RA	Vps13
							CG7497-RB	blow
							CG7510-RA	CG43340
							CG7530-RC	CG43341
							CG7632-RA	CG2064
							CG7668-RC	CG1399
							CG7694-RA	CG30496
							CG7772-RA	CG18812
							CG7778-RA	CG30497
							CG7971-RB	CanB2
							CG8026-RC	Gapdh1
							CG8034-RA	Nop17l
							CG8066-RB	CG1882
							CG8128-RB	CG30377
							CG8177-RF	CG14764
							CG8180-RA	CG2915
							CG8188-RD	ACC
							CG8213-RC	CG11191
							CG8229-RE	CG14762
							CG8303-RD	mir-4981
							CG8312-RC	Optix
							CG8320-RA	CG12769
							CG8321-RB	lig
							CG8379-RA	sut1
							CG8399-RA	slv
							CG8401-RB	Pabp2
							CG8468-RC	Lpin
							CG8485-RB	kermit
							CG8490-RA	LRP1
							CG8547-RD	pnut
							CG8713-RA	CG30371
							CG8735-RA	pdm3
							CG8740-RB	Mal-A5
							CG8771-RB	Cyp6a13
							CG8788-RA	CG8635
							CG8854-RC	Acsl
							CG8888-RA	CG8586
							CG8910-RA	CG8738
							CG8958-RA	CG14767
							CG9003-RD	gcl
							CG9005-RC	CG8740
							CG9095-RA	sns
							CG9171-RD	CG8272
							CG9265-RA	CG8230
							CG9328-RB	CG13743
							CG9331-RM	CG8080
							CG9336-RB	Uhg4
							CG9338-RB	Hydr1
							CG9399-RE	alc
							CG9411-RA	CG8788
							CG9413-RA	CG30345
							CG9422-RD	Rme-8
							CG9427-RA	ltd
							CG9451-RA	CG8026
							CG9467-RA	unpg
							CG9497-RB	VhaAC45
							CG9518-RA	hig
							CG9663-RA	Pkn
							CG9674-RD	Drep-2
							CG9769-RA	Myd88
							CG9782-RA	CG13954
							CG9784-RA	wun
							CG9801-RB	Pdk
							CG9815-RC	ced-6
							CG9821-RC	brp
							CG9837-RD	CG1888
							CG9850-RA	mir-14
							CG9853-RB	CG1809
							CG9921-RC	CG1814
							CG9990-RF	Not1
							chas-RC	CG1814
							Chd64-RB	RpL31
							cher-RL	Mmp2
							CHES-1-like-RC	Uba1
							chic-RE	dap
							CHKov1-RE	CG1648
							Chmp1-RA	hebe
							chn-RD	CG1516
							Cht6-RH	CG12744
							Cht7-RA	CG1441
							ci-RB	Mef2
							CIAPIN1-RA	CG15863
							cindr-RC	TER94
							Cip4-RH	Pka-R2
							Cka-RF	magu
							ckd-RC	egr
							CkIalpha-RG	CG2269
							ckn-RB	14-3-3zeta
							ClC-a-RG	CG11866
							ClC-c-RB	gem
							Clect27-RA	CG12917
							Clic-RC	CG12214
							CLIP-190-RP	KCNQ
							Clk-RD	Hr46
							cnc-RI	CAP
							cnn-RK	JhI-1
							cno-RD	Prx2540-2
							cold-RA	CG11825
							Con-RA	CG33474
							Coop-RB	Prx2540-1
							corn-RB	CG12896
							coro-RC	RanBPM
							corto-RC	G-oalpha47A
							Cow-RC	whd
							COX7C-RA	lola
							Cp1-RC	snoRNA:lola-a
							cpo-RT	lola
							Cpr-RA	psq
							Cpr51A-RA	CG11883
							Cpr62Ba-RB	CG12338
							Cpr97Ea-RA	CG7220
							cpx-RI	CG33144
							crc-RA	wde
							CrebA-RB	CG30015
							CrebB-RO	Cyp12d1-p
							crol-RD	shn
							crp-RA	Syx6
							Csk-RI	CG7737
							csw-RA	metro
							CtBP-RG	CG9062
							Ctf4-RA	fbl6
							ctp-RB	Fpps
							CTPsyn-RA	CG13204
							cu-RE	Tapdelta
							cup-RC	Sod3
							cv-RC	CG30022
							cv-2-RA	sprt
							cv-c-RC	inv
							cwo-RA	en
							CycG-RC	tou
							Cyp1-RA	CG9005
							Cyp49a1-RD	CG9003
							Cyp6a20-RB	CG13198
							cyr-RB	Tret1-1
							Cys-RA	pyr
							cysu-RA	CG13193
							Cyt-b5-RB	Sobp
							d-RD	Sln
							D2hgdh-RB	ERp60
							dac-RD	Ef1alpha48D
							Dad-RB	otk
							Dak1-RA	CG8321
							dally-RA	Drep-1
							Dark-RB	Drep-3
							Dat-RA	jeb
							dati-RC	SmD3
							daw-RB	Oda
							DCP2-RB	CG13168
							DCTN2-p50-RA	Cam
							DCTN4-p62-RA	CG42700
							Der-1-RA	CG8841
							Desat1-RA	Den1
							Dfd-RA	CG8839
							Dg-RB	CG8830
							Dgk-RE	Dyb
							Dh44-R2-RA	Lac
							Diap1-RF	Dh44-R2
							Dif-RD	fdl
							DIP1-RG	fra
							Dl-RB	Sin3A
							Dll-RB	Amph
							dlt-RA	Galpha49B
							Dmtn-RF	nemy
							dnr1-RB	CG42708
							Doa-RN	CG13148
							Dop1R1-RB	CG42663
							Dop1R2-RA	mos
							Dop2R-RF	Taz
							DOR-RD	Nacalpha
							Dp-RC	sca
							dpr12-RE	bic
							dpr17-RD	vg
							dpr4-RB	NAT1
							Drat-RA	CG13322
							drd-RA	Sans
							Drep2-RA	CG13321
							Drep3-RB	Psc
							Drip-RF	CG33798
							drk-RC	Su(z)2
							drl-RA	CG13323
							drongo-RI	Drl-2
							dsb-RD	TppII
							Dscam2-RE	CG33138
							Dsp1-RD	Kdm4B
							Duox-RB	CG4630
							Dyb-RC	mir-184
							Dyrk2-RG	CG17048
							e-RA	CG42321
							E(bx)-RC	cnn
							E2f1-RA	arr
							Eaat1-RB	mars
							eas-RC	Vmat
							Eb1-RD	CG6145
							EbpIII-RB	CG42808
							ec-RC	CG6191
							EcR-RD	fas
							ect-RB	fl(2)d
							Ect4-RI	CG6329
							edl-RA	CG6357
							EDTP-RA	CG6543
							Ef1alpha100E-RB	shot
							eff-RA	AGO1
							Egfr-RA	CG6701
							egh-RC	RN-tre
							egl-RB	mam
							Ehbp1-RB	mir-4978
							eIF2B-alpha-RA	mam
							eIF5-RC	CG18371
							eIF5B-RC	mam
							Eip63F-1-RD	Prosap
							Eip74EF-RA	Tango7
							Eip75B-RE	cg
							Eip93F-RB	Sox15
							elav-RA	RpS23
							elB-RC	Hsc70-5
							elgi-RB	CG8547
							emc-RA	Ih
							emp-RC	Shroom
							EndoGI-RB	Arc1
							Epac-RE	Arc2
							eRF1-RG	phyl
							Esyt2-RA	Oaz
							ETHR-RB	Asx
							Ets21C-RD	CG30197
							Ets98B-RA	ttv
							Evi5-RA	LamC
							ex-RA	Sec61beta
							Exn-RD	snoRNA:Me18S-C1366
							exp-RA	mspo
							ey-RB	CG12858
							fabp-RC	AttA
							Fas1-RA	Spred
							Fatp-RE	kn
							fbl-RG	Cyp6a17
							Fbl6-RC	Cyp6a9
							Fbxl7-RA	Cyp6a20
							fdl-RF	Cyp317a1
							FER-RA	CG10249
							Fer2LCH-RD	CG12853
							Fhos-RA	aPKC
							Fife-RB	ckn
							Fim-RA	hbs
							Fit1-RA	chn
							Fkbp14-RA	row
							flfl-RD	Fs
							Fmo-2-RA	scb
							Fmr1-RB	trpm
							fog-RF	CG8152
							foi-RD	Arf51F
							fok-RD	CG8160
							for-RH	Hr51
							FoxK-RG	unc-5
							foxo-RF	CG43729
							fray-RA	CG8180
							frc-RB	GalNAc-T1
							Frl-RA	Vha36-1
							frm-RG	Flo-1
							fru-RJ	CG42524
							Fs-RB	mir-278
							ftz-f1-RB	fus
							fus-RF	CG30089
							futsch-RF	Zasp52
							fw-RA	tun
							fwd-RB	Gpo-1
							fwe-RB	bdg
							fz2-RG	Strn-Mlck
							fz3-RC	CG8314
							Gale-RB	CG8399
							galectin-RD	SP2353
							galla-1-RD	Dg
							Galphai-RA	Rho1
							Galphao-RB	spin
							Gapdh2-RC	lbk
							Gasp-RB	Lis-1
							GATAd-RC	clu
							Gbs-70E-RB	CG8446
							gce-RD	mrj
							gcl-RA	Tsf3
							Gclc-RA	Khc
							Gclm-RB	JhI-26
							Gdi-RA	Hmgs
							geko-RB	Vha44
							gem-RC	Sema-2b
							Gfat1-RN	Sema-2a
							Gfrl-RL	Syn2
							Ggamma30A-RA	RpLP2
							GIIIspla2-RC	CG8306
							gish-RF	CG5065
							Gk2-RC	Picot
							GLaz-RA	CG5210
							GlcAT-S-RB	CG30463
							glec-RA	CG42392
							GluRIB-RA	CG34460
							Glut1-RS	mir-8
							Glut4EF-RB	snoRNA:Dek-a
							gol-RB	CG6426
							Gp150-RE	CG8910
							Gpdh-RC	Pkc53E
							Gprk2-RA	CG9010
							grh-RI	NiPp1
							grn-RA	Ehbp1
							grp-RA	RhoGEF2
							Gs2-RC	CG9646
							GstE7-RA	GstS1
							GstO2-RA	CG30456
							GstT4-RA	CG15611
							gukh-RE	CG11400
							GV1-RB	Gbp
							GXIVsPLA2-RA	CG43103
							hang-RA	mbl
							HDAC4-RD	Sip1
							hdc-RA	l(2)k01209
							hdly-RA	CG18467
							hebe-RD	EDTP
							Hers-RD	Patronin
							Hex-A-RA	eIF3-S9
							hid-RB	MESR4
							Hil-RB	lack
							Hipk-RB	snoRNA:Or-aca4
							HisRS-RA	CG10936
							Hmgcr-RA	eIF3-S8
							HmgD-RD	Sema-1b
							HmgZ-RD	HPS4
							Hmu-RA	CG6424
							Hnf4-RA	CG5002
							hng3-RB	CG5009
							hoe1-RB	CG5033
							how-RE	CG5036
							HP5-RC	grh
							Hph-RC	olf186-M
							Hr3-RF	olf186-F
							Hr38-RB	elk
							Hr39-RA	stau
							Hrb98DE-RD	Dip3
							Hsc70-3-RE	pAbp
							hth-RC	lolal
							hts-RP	fj
							Hug-RA	Tango8
							hui-RB	sbb
							Idh-RG	IM3
							if-RB	GstE3
							Ih-RH	GstE7
							Ilk-RA	Dp1
							Ilp8-RB	CG30118
							imd-RB	slim
							Imp-RC	CG30116
							ImpL2-RA	GstE11
							inaE-RA	CG43066
							inc-RD	CG10924
							Indy-RB	GEFmeso
							ine-RE	SP2637
							InR-RA	edl
							insc-RA	Sik3
							inv-RB	Hs3st-A
							Invadolysin-RA	Cyp12b2
							Inx3-RB	CG42351
							IP3K1-RA	Mctp
							IP3K2-RH	CG15093
							Irk1-RF	MFS15
							ITP-RG	l(2)08717
							jar-RI	CG15097
							jbug-RL	CG15098
							jdp-RA	CG15099
							jeb-RB	Jheh2
							JhI-21-RC	sano
							jim-RF	prod
							jv-RD	Topors
							jvl-RD	CG15117
							Kank-RG	ena
							Kap3-RG	CG15118
							kar-RA	ena
							kay-RD	hppy
							Kaz1-ORFB-RF	cora
							KCNQ-RD	CG33453
							kdn-RA	rib
							Keap1-RB	FK506-bp2
							kek3-RA	Tab2
							ken-RA	Rgk1
							kermit-RA	CG11961
							kibra-RA	SdhA
							klar-RG	snoRNA:hts-a
							klg-RA	hts
							Klp10A-RE	CalpA
							Klp98A-RA	snoRNA:Psi28S-2444
							knrl-RB	betaTub56D
							koi-RF	par-1
							Kr-h1-RA	sm
							KrT95D-RB	hrg
							krz-RB	CG15126
							ksh-RB	Toll-7
							l(1)G0007-RB	CG16898
							l(1)G0156-RD	18w
							l(1)G0289-RC	CG10444
							l(1)G0469-RC	CG13868
							l(2)k01209-RD	CG8920
							l(2)SH0834-RA	CG8929
							l(3)02640-RA	CG12484
							l(3)05822-RA	CG30154
							l(3)L1231-RC	CG18067
							l(3)mbt-RB	qsm
							l(3)neo38-RF	bl
							Lac-RA	Hil
							lama-RC	Fem-1
							LamC-RA	sktl
							lap-RE	insc
							larp-RF	CG9236
							Las-RC	otp
							Lasp-RB	Rx
							lawc-RC	hbn
							laza-RA	CG10543
							lbk-RB	shg
							lbl-RB	CG10527
							lbm-RB	Treh
							Lerp-RE	king-tubby
							lili-RA	CG4050
							lilli-RA	CG30389
							lin-28-RA	Pu
							Lint-1-RA	Glycogenin
							Lis-1-RG	ASPP
							Lk6-RA	RpL29
							Lmpt-RG	dom
							loco-RD	CG17974
							lola-RO	cv-2
							Lpin-RK	Sdc
							LpR1-RR	Fkbp13
							Lrt-RB	MESK2
							Lsd-2-RF	CG30289
							Lst-RA	CG30283
							luna-RD	Egfr
							lute-RB	CG10433
							mam-RB	CG15673
							MAPk-Ak2-RB	PTP-ER
							Mapmodulin-RC	CG10321
							mbc-RA	CG10082
							Mctp-RA	pirk
							mdy-RE	CG30285
							Mef2-RG	Tim10
							Mekk1-RD	HmgZ
							melt-RB	CG30403
							Men-RA	HmgD
							Men-b-RA	LBR
							MEP-1-RB	Fili
							MESK2-RB	CG34370
							MESR3-RA	Snp
							MFS14-RB	GlcT-1
							Mgat1-RA	synj
							Mgstl-RA	CG11073
							Mhcl-RG	Vrp1
							Mi-2-RA	a
							mib2-RC	CG11275
							Mical-RA	ari-2
							milt-RA	dve
							mino-RE	wdp
							Mipp1-RC	Gp150
							Mlc-c-RA	Liprin-gamma
							mld-RF	CG13506
							mlt-RA	CG6044
							mmd-RB	px
							Mmp1-RC	CG11362
							Mmp2-RB	dnr1
							mnb-RE	RpS16
							Mnt-RD	CG33143
							Mob2-RB	CG2852
							Moe-RH	CG13516
							mol-RA	RYBP
							moody-RB	ppa
							mrj-RB	robo
							mRpS14-RA	jbug
							mRpS9-RA	CG42260
							MSBP-RA	blw
							Msp300-RF	RpL23
							Msr-110-RA	asrij
							Mst85C-RB	CG3700
							MTA1-like-RA	nahoda
							mtd-RB	CG42678
							mtg-RG	CG3788
							mthl1-RB	CG3800
							mthl14-RA	CG9849
							mthl5-RA	CG42741
							mthl9-RA	CG34371
							Mtl-RA	CG13551
							mub-RG	CG3530
							mura-RC	CG9812
							Mvb12-RB	CG9815
							Myc-RB	CG43795
							Myd88-RC	wmd
							Myo31DF-RA	pita
							nAChRalpha1-RA	apt
							nAChRalpha2-RA	retn
							nahoda-RA	Pde8
							Nckx30C-RB	St3
							ND-39-RA	CG30183
							neb-RA	CG9850
							nemy-RE	CG5549
							Nep1-RB	ken
							Nep2-RC	kcc
							Nep4-RC	Sox14
							net-RB	CG3860
							NFAT-RA	PebIII
							Nhe1-RB	Chi
							Nhe2-RD	tsr
							nkd-RA	eIF-5A
							Nmda1-RA	RpL12
							Nmdar1-RA	CG3209
							Nost-RC	CG4049
							Np-RA	CG3257
							Npc2b-RB	tamo
							nrv1-RA	Dat
							NTPase-RE	CG3328
							nuf-RA	CG30419
							numb-RD	CG3376
							Nup44A-RC	nvy
							Oamb-RB	CG3394
							Oatp30B-RC	bs
							Obp57b-RB	CG13578
							obst-B-RA	mAcR-60C
							obst-E-RA	slik
							ocm-RA	Brca2
							Octbeta1R-RC	pio
							Oda-RA	CG3548
							ogre-RC	CG4707
							olf186-F-RB	Cyp9c1
							olf413-RC	Mmp1
							opm-RA	ST6Gal
							Optix-RA	CG33988
							orb2-RC	CG30421
							osa-RD	GstE12
							Osi24-RA	ETH
							osp-RC	Dll
							out-RA	Atf-2
							ovo-RB	NaCP60E
							oys-RB	RpL41
							p-RB	pain
							p130CAS-RD	CG2811
							p47-RA	Tina-1
							pain-RA	CG2765
							Paip2-RA	emp
							PAPLA1-RA	CG3829
							par-1-RV	zip
							parvin-RA	uzip
							Past1-RB	Nplp1
							path-RA	gsb
							PCB-RI	gol
							pcs-RB	CG43149
							Pdcd4-RA	Pdk1
							Pde11-RB	p130CAS
							Pde1c-RG	Vdup1
							Pde8-RK	CG13875
							pdgy-RD	rno
							Pdk-RA	pyx
							Pdk1-RA	E(bx)
							Pdp1-RF	Tudor-SN
							Pect-RB	miple
							pelo-RA	miple2
							pes-RH	RhoGEF3
							Pex11-RA	fwd
							Pfrx-RB	mthl10
							Pgd-RA	trh
							Pgk-RD	klar
							PGRP-LC-RD	CG17180
							pHCl-RC	hipk
							ph-d-RB	MED14
							phm-RB	CG13893
							phol-RA	CG42719
							ph-p-RD	CG43337
							Picot-RA	Gale
							Pih1D1-RA	CG17129
							Pino-RA	CG3386
							pio-RE	ebd1
							Pka-R1-RO	CG13895
							Pka-C1-RB	CG13897
							Pka-C3-RB	emc
							Pld-RB	CG13897
							ple-RA	CG13898
							Pli-RB	dpr20
							plum-RD	CG32479
							plx-RC	CG13907
							Plzf-RB	CG34056
							Pmp70-RA	Glut1
							PNUTS-RA	trio
							poly-RA	CG9205
							porin-RC	bab1
							pot-RC	bab2
							Pp2A-29B-RA	Aplip1
							Ppcs-RD	mwh
							PRAS40-RA	CG9134
							PRL-1-RB	CG32333
							prominin-like-RC	scf
							Prosbeta6-RA	CG9153
							ps-RH	l(3)02640
							pst-RF	CG2211
							ptc-RA	ru
							Ptp4E-RH	rho
							Ptp99A-RB	stet
							Ptpmeg-RH	cue
							Ptpmeg2-RG	CG12004
							PTPMT1-RA	CG13917
							Ptr-RD	CG13928
							puc-RB	GC
							pum-RG	n-syb
							Pura-RA	CG7971
							Pvf2-RA	RpL23A
							Pvf3-RE	drpr
							PVRAP-RA	CG13921
							px-RE	Cht2
							Pxn-RB	dlt
							pyd-RJ	CG12024
							pyr-RB	R
							qless-RB	CG12025
							qsm-RB	CG13937
							Rab10-RA	Tmhs
							Rab11-RB	CG1927
							Rab2-RB	zormin
							Rab5-RF	CG15822
							Rab7-RC	CG5707
							rad-RJ	osm-1
							Rala-RB	CG1275
							rap-RA	oxt
							Rap2l-RA	DmsR-2
							RapGAP1-RE	CG42669
							RasGAP1-RA	CG33232
							Rassf-RA	CG1146
							raw-RA	CG32295
							Rb97D-RH	Spn
							Rbp1-like-RA	msn
							Rcd2-RA	RpL8
							Rcd6-RA	dos
							rdhB-RB	CG16985
							rdx-RB	CG12182
							reb-RA	MEP-1
							Reep1-RE	CG43955
							Reg-5-RA	Atg2
							Reph-RA	CG43444
							REPTOR-RC	spz5
							Rgk1-RB	Shab
							Rgl-RC	CG2162
							rgn-RB	scramb2
							rgr-RA	CG16753
							Rho1-RD	CG32486
							RhoGAP100F-RB	CG11486
							RhoGAP18B-RB	CG11537
							RhoGAP1A-RA	BtbVII
							RhoGAP71E-RB	Hsp83
							RhoGAP92B-RD	CG32276
							RhoGDI-RA	RpL28
							RhoL-RA	CG11505
							Rim2-RC	CG17746
							Rip11-RA	mir-282
							RluA-1-RA	CG34265
							Roc2-RB	CG14968
							Roe1-RA	ZnT63C
							rogdi-RB	PHGPx
							Rox8-RH	kst
							RpL14-RA	YT521-B
							RpL22-RA	sty
							RpS17-RB	Eip63E
							RpS20-RA	dar1
							RpS3A-RF	CG32264
							RpS9-RD	Rdh
							rt-RA	Ubi-p63E
							Rtnl1-RH	Eip63F-1
							rush-RA	CG10863
							rut-RD	CG14982
							S6k-RA	CG12605
							S6KL-RB	scrt
							Sam-S-RE	CG11594
							Samuel-RD	CG32259
							Sar1-RE	wit
							sas-RB	Faa
							sav-RA	CG14990
							sba-RC	CG14995
							sbb-RE	Ack
							sbr-RA	Chd64
							scaf-RA	ens
							scb-RB	Ras64B
							schlank-RA	CG1299
							scny-RG	Ero1L
							SCOT-RB	Teh3
							scramb2-RA	Teh2
							scrib-RN	tipE
							scro-RB	ImpL2
							scrt-RB	ago
							s-cup-RB	Cip4
							sda-RA	DopEcR
							sdt-RJ	DOR
							sea-RD	Tie
							Sec22-RA	CG11357
							Sec61beta-RA	CG33777
							Sema-1b-RA	CG42540
							Sema-5c-RB	Src64B
							serp-RB	CG18418
							SerRS-m-RB	CG15876
							sesB-RE	Con
							Sesn-RA	shep
							sff-RA	lama
							sgg-RQ	CG4769
							Sh-RK	Uev1A
							Sh3beta-RA	Eaf6
							Shal-RB	Blimp-1
							Shawl-RC	sif
							shn-RE	DnaJ-1
							shot-RE	scny
							Shroom-RF	S6k
							sick-RK	vn
							Sik3-RA	QC
							sima-RD	CG33523
							simj-RB	CG6619
							Sin3A-RC	Trn
							siz-RD	LanA
							Skeletor-RB	Best2
							Skp2-RE	ImpL3
							sktl-RC	sfl
							sky-RF	CG18769
							slgA-RJ	CG8398
							slif-RA	Glu-RI
							slim-RA	dikar
							slmb-RA	vvl
							slmo-RA	Prat2
							Slob-RB	tow
							slv-RC	sgl
							smog-RB	G-ialpha65A
							smp-30-RC	mp
							SMSr-RA	form3
							smt3-RB	Dbi
							SmydA-3-RC	melt
							sn-RE	corn
							SNF4Agamma-RR	Dscam2
							sni-RA	CG14826
							Snmp2-RB	CG14830
							Snp-RD	unc-13-4A
							sNPF-RB	CG8602
							Snx1-RA	CG8596
							Sobp-RB	qm
							Socs16D-RA	pst
							Socs36E-RA	sec63
							Sod-RA	akirin
							sog-RB	SMSr
							Sox14-RC	Rac2
							Sox15-RA	CG8539
							SP1173-RA	CG7546
							SpdS-RA	lqf
							Spec2-RA	CG12262
							spg-RF	CG13685
							spi-RG	Clk
							spin-RA	CG32369
							spir-RA	Pdp1
							Spn27A-RB	syd
							Spn42Dc-RB	exex
							Spn55B-RA	nmo
							SPoCk-RA	bip1
							spoon-RA	Ect4
							sprt-RA	CG7565
							sr-RA	Ect4
							sra-RA	CdsA
							Src42A-RB	CG13676
							ssx-RB	Atg18
							stai-RC	Dscam4
							stas-RB	cert
							Stat92E-RC	CG7185
							stck-RB	Idh
							step-RA	CG7120
							Stim-RF	Cbl
							stmA-RA	Gug
							Strn-Mlck-RB	CG43163
							stv-RD	CG6765
							sty-RB	GstO3
							Su(P)-RA	foi
							Su(Tpl)-RA	ergic53
							Surf4-RA	rhea
							svp-RB	CG43078
							svr-RD	Nelf-E
							Swim-RB	CG6282
							Swip-1-RB	h
							sxe2-RB	Fhos
							Syb-RE	dally
							Syn-RE	Tsp66E
							Synd-RC	orb2
							Syp-RF	GNBP3
							Sytalpha-RA	pix
							Syx17-RA	CG5644
							T48-RA	smg
							Tab2-RA	Doc3
							tai-RF	Argk
							tamo-RB	bol
							Tango13-RB	Dhpr
							Tapdelta-RA	Use1
							tara-RA	Rdl
							Task6-RC	Glu-RIB
							tau-RE	PGRP-LA
							tay-RB	PGRP-LC
							Tengl3-RA	PGRP-LF
							Tep3-RA	Klp67A
							Tep4-RB	Hsp22
							TFAM-RB	Hsp26
							tfc-RB	Hsp27
							TfIIA-L-RA	eIF-4E
							Tgi-RA	CG3967
							Thor-RB	aay
							ThrRS-RC	MTF-1
							Tie-RA	Nf-YA
							Timp-RB	CG32043
							Tina-1-RB	path
							Tis11-RC	CG3408
							tkv-RC	CG42673
							Tlk-RH	fry
							Tm1-RH	CG6767
							TM4SF-RA	UbcD4
							tna-RA	vsg
							Tnks-RA	CG42268
							Tob-RE	Gap1
							toc-RE	nudE
							Top1-RA	dpr6
							toy-RA	dpr10
							Tpr2-RA	scramb1
							Traf4-RA	mir-276b
							trbl-RA	mir-276a
							Treh-RB	S-Lap4
							Trf2-RI	A2bp1
							Trf4-1-RG	CG32066
							trh-RC	simj
							trio-RD	CG11811
							Trl-RF	NijA
							Trp1-RB	CG43245
							Trx-2-RB	CG42831
							Trxr-1-RA	tna
							tsh-RA	klu
							tsl-RB	CG43693
							Tsp42Ea-RA	Mocs1
							Tsp42Ed-RA	JIL-1
							Tsp42Ee-RA	pncr011:3L
							Tsp42Ef-RA	Sod
							Tsp42Eg-RA	fd68A
							Tsp42Ek-RA	Ufd1-like
							Tsp42El-RA	CG42575
							Tsp66E-RA	CG32082
							Tsp74F-RA	GlcAT-P
							Tsp96F-RC	Plod
							Ttd14-RA	CG42671
							ttk-RE	Ir68a
							ttv-RA	CG6175
							Tudor-SN-RB	CG6163
							Tusp-RF	CG7560
							tutl-RD	chrb
							twin-RA	Mob2
							tws-RD	rt
							UbcE2H-RA	CG7368
							Ubr3-RA	CG6084
							Ude-RB	CG32085
							Unc-115a-RA	CG14132
							unc-5-RB	CG6024
							Unc-76-RC	Pi3K68D
							upd3-RB	CG5946
							ush-RD	RpL10Ab
							Usp15-31-RA	CG34420
							uzip-RA	Pop2
							Vap-33B-RA	rols
							vari-RB	Sema-5c
							verm-RH	yps
							Vha100-2-RB	RhoGAP68F
							Vha16-1-RA	Nrx-IV
							VhaAC45-RA	CG9760
							VhaM9.7-b-RA	Rh7
							vir-1-RA	CG11529
							vn-RA	Adk1
							Vps4-RB	app
							vri-RC	CG10426
							Vrp1-RD	CG32103
							vsg-RA	toe
							Vta1-RA	eyg
							Vti1b-RB	CG10660
							wake-RG	vih
							wal-RA	tral
							wat-RA	Tsf2
							waw-RA	ara
							Wbp2-RG	caup
							wdb-RC	CG32111
							wdp-RD	CG42709
							Wdr62-RF	Atg1
							wgn-RA	Sap130
							whd-RB	CG10960
							wmd-RB	CG14118
							wnd-RB	CG32115
							wry-RB	CG11255
							Wsck-RA	RpS12
							wts-RA	SRm160
							wun-RB	Syx13
							Xbp1-RD	trn
							Xrp1-RD	caps
							yellow-c-RA	CG10713
							yellow-d2-RA	CG10089
							yin-RA	stv
							Zasp52-RZ	CG10741
							ZC3H3-RA	bru-3
							zetaCOP-RB	CG8757
							zip-RE	dysc
							Zip89B-RA	Rgl
							Zip99C-RF	CG32137
							ZnT63C-RA	CG17364
							ZnT77C-RB	26-29-p
							zormin-RK	CG9007
								Hsc70Cb
								CG6833
								CG43986
								CG32138
								Pex1
								Sox21b
								D
								nuf
								fz
								stwl
								CG3919
								bbg
								Mpcp
								CG34039
								CG9628
								ome
								Trl
								mop
								bmm
								CG13472
								CG17839
								mnd
								CG10006
								cp309
								CG6945
								CTPsyn
								Pdi
								CG32147
								Tollo
								CG43247
								Toll-6
								CG12355
								CG7272
								CG7841
								Eip71CD
								CG13454
								CG43248
								CrebA
								AGO2
								CG7656
								RhoGAP71E
								CG7372
								pgant8
								comm2
								comm
								fwe
								Dcp2
								sff
								CG17027
								brm
								Hip14
								mRpS31
								mib1
								Notum
								th
								Mbs
								Taf4
								CG5151
								PDCD-5
								MED10
								l(3)72Dr
								CG13055
								CG13054
								CG4842
								fax
								aos
								Mipp1
								l(3)73Ah
								Abl
								Galpha73B
								CG43954
								Dab
								CG9674
								nudC
								CG13024
								CG9715
								CG32170
								Lmpt
								Exn
								CG3764
								CG6664
								Ilp8
								Rbp6
								Cad74A
								noe
								blot
								CG18265
								CG7580
								Oatp74D
								edin
								CG7564
								Nedd4
								CycT
								snoRNA:Me28S-A576
								Eip74EF
								CG7510
								Pep
								Krn
								CG7484
								snmRNA:641
								CG5577
								MED19
								CG7430
								CG5535
								CG7408
								Tsp74F
								Prestin
								CG5290
								CG43173
								CG43174
								Eip75B
								snoRNA:Me28S-A30
								CG32192
								CG42393
								Eip75B
								CG44006
								CG44004
								CG34253
								CG13698
								CG32195
								gk
								W
								CheA75a
								rpr
								skl
								CG32198
								bora
								MYPT-75D
								Capr
								Aut1
								ftz-f1
								CG14073
								Cat
								Indy
								dysb
								CG3961
								CG3902
								RpL26
								CG18135
								CG18136
								nkd
								CG6812
								Mkp3
								MESR6
								fz2
								nes
								Gbs-76A
								fal
								CG32206
								CG33255
								mir-9a
								Shal
								CG9372
								l(3)76BDm
								wnd
								Gyc76C
								CG42637
								Cyp305a1
								Deaf1
								trc
								Mi-2
								Su(Tpl)
								Mi-2
								CG7770
								RhoGDI
								Ac76E
								CG14186
								CG14185
								CG42674
								CG13814
								gogo
								Pex23
								CG32225
								Spn77Ba
								eRF1
								CG5618
								in
								RhoBTB
								fbl
								trbl
								CG32425
								CG5059
								Rcd2
								knrl
								kni
								CG13252
								CG11399
								CG13255
								fng
								snoRNA:skd-a
								skd
								CG10585
								CG10581
								siz
								asparagine-synthetase
								CG42337
								CG10512
								CG10508
								CG43219
								Eip78C
								AcCoAS
								pzg
								Pc
								Rab26
								rgn
								croc
								M6
								Cdk12
								AP-2
								CG14567
								Syn1
								eg
								P5CDh1
								mub
								CG7442
								CG7458
								olf413
								Ten-m
								laza
								CG11426
								Trxr-2
								CG11367
								CG11241
								l(3)04053
								SPoCk
								jim
								CG11226
								CG32462
								Arf79F
								Chro
								CG12768
								Mes2
								CG32461
								CG12581
								CG12582
								Gel
								cpx
								MP1
								CG1103
								CG1090
								CG11739
								tub
								lost
								CG31528
								eIF3-S10
								CG31522
								CG31523
								5-HT2
								CG43427
								tacc
								ctrip
								CG14659
								opa
								Cdep
								UbcD6
								CG14661
								CG2022
								corto
								cno
								CG12163
								Hph
								mtd
								Cerk
								RpII18
								CG14669
								Itp-r83A
								Nmdar1
								CG2519
								CG12746
								exba
								Atu
								Spec2
								MTA1-like
								elm
								CG1347
								Madm
								CG2082
								jagn
								kat-60L1
								CG11000
								Rm62
								Or83c
								Gasp
								Pak
								CG42724
								CG1041
								CG1021
								gpp
								CG9727
								dpr11
								Taf1
								pb
								Dfd
								Scr
								CG43252
								Antp
								Sodh-1
								CG1965
								alphaTub84B
								Alh
								sas
								lap
								CG42544
								rn
								CG42650
								alpha-Est10
								alpha-Est8
								CG34127
								pyd3
								Sp7
								CG18746
								CG2993
								CG34384
								CG17816
								CG2943
								dsx
								CG2781
								CG2698
								CG2747
								CG7900
								puc
								CG7878
								Gie
								grn
								RpA-70
								Ctr1B
								CG11737
								bel
								CG8036
								hb
								CG9801
								Pif1B
								CG9821
								CG9836
								pyd
								osk
								skap
								CAHbeta
								CG11970
								CG11984
								tgo
								neur
								hyx
								Rel
								Kdm2
								pum
								D1
								CG43674
								snoRNA:Me18S-G1358a
								Fps85D
								ps
								GstZ2
								CG16779
								RhoL
								Ras85D
								JHDM2
								by
								mura
								RnpS1
								CG9399
								Kap-alpha3
								CG8301
								P58IPK
								CG8312
								Crc
								Unc-115a
								CG12948
								RpS29
								CG8500
								CG9467
								FBX011
								Teh1
								Glut4EF
								Art4
								CG5361
								mir-317
								Fmr1
								CG3940
								CG42759
								Invadolysin
								Best1
								CG12814
								Syn
								Timp
								CG43143
								CG6293
								Bruce
								jumu
								cwo
								mir-4944
								hth
								CG34304
								CG6465
								Cad86C
								CG42394
								Fdh
								Sodh-2
								CG4674
								Adk3
								Tengl4
								Ugt86Da
								cu
								Tctp
								CG6672
								RpL3
								CG5214
								pros
								KP78a
								pros
								dpr5
								dpr4
								sea
								Mrp4
								wkd
								Jupiter
								Csk
								Elp1
								CG18476
								Fer3
								Lk6
								l(3)neo38
								ClC-a
								glo
								sad
								mthl5
								CG31211
								Hsp70Aa
								CG18547
								mfas
								CG14741
								CG4702
								CG4860
								Cyp313a3
								svp
								GstD9
								GstD1
								Cyp9f2
								Pp1-87B
								desat1
								CG18549
								Hsp70Ba
								Hsp70Bbb
								Octbeta2R
								Vha55
								CG6225
								kar
								Men
								CG10126
								grsm
								CG7381
								CG7518
								CtBP
								CG7966
								sim
								CG8483
								Ace
								CG11686
								poly
								Dic1
								CG9813
								mRpS21
								Droj2
								CG9796
								sqd
								rin
								Hrb87F
								flfl
								CG34383
								Dip-B
								tal-3A
								Mst87F
								E5
								ems
								rdx
								foxo
								Pk1r
								CG12402
								CG14356
								DopR
								CG9649
								CG31326
								CG9631
								trx
								CG12207
								pr-set7
								CG3321
								CG31320
								NK7.1
								soti
								Pde6
								CG31313
								Cys
								CG7987
								CG14853
								put
								Cad88C
								l(3)L1231
								CG3505
								Hexim
								Meltrin
								kibra
								CG7530
								eff
								jvl
								btsz
								VhaPPA1-1
								CG14861
								dpr9
								CG42788
								CG6904
								CG42542
								Spn88Ea
								Hsc70-4
								CG42404
								Cp190
								Tm1
								CG6218
								Surf4
								CG5044
								CG6136
								Rbp
[truncated: 862 more rows]
