# Supplementary material for: Memory phase-specific genes in the Mushroom Bodies identified using CrebB-target DamID
Source: PLoS Genet. 2023 Jun 12;19(6):e1010802. doi: 10.1371/journal.pgen.1010802 (PMC10289670; doi:10.1371/journal.pgen.1010802)
Supplement: S2 File — (XLSX) [file pgen.1010802.s006.xlsx]

## Sheet: T1_24h_LTM
24h Reward Learning
				Learning Index (LI)								Background:
Oct	Mch+	Oct+	Mch	Dcr2;;mb247-Gal4 X UAS-Bruce-RNAi		Oct	Mch+	Oct+	Mch	+ / UAS-Bruce-RNAi		w1118
7	25	14	4	56		19	30	30	5	47		Y'W'
6	29	47	12	63		20	52	32	8	52		Y'V'
7	59	33	15	58		17	30	42	8	46
18	32	27	19	23		3	38	23	9	64
7	19	30	4	61		13	21	21	7	37
7	27	17	1	74		10	22	32	9	46
9	18	21	3	54		6	31	12	8	44
						4	16	46	13	58
						18	27	12	3	40
						11	24	27	9	44
Oct	Mch+	Oct+	Mch	Dcr2;;mb247-Gal4 X UAS-CG11873-RNAi		Oct	Mch+	Oct+	Mch	+ / UAS-CG11873-RNAi
7	26	27	22	48		10	24	18	7	43
4	36	27	35	34		8	16	20	11	31
15	28	53	10	49		12	24	20	9	36
4	20	17	9	49		6	28	32	11	57
24	35	35	13	32		4	19	20	10	49
11	30	28	6	55		10	19	16	7	44
16	40	22	17	28		5	20	17	16	31
5	26	48	13	63
18	37	27	15	31
Oct	Mch+	Oct+	Mch	Dcr2;;mb247-Gal4 X UAS-HERC2-RNAi		Oct	Mch+	Oct+	Mch	+ / UAS-HERC2-RNAi
9	49	27	10	57		4	39	9	11	36
11	45	31	7	62		10	17	25	2	55
13	38	56	20	48		12	24	30	10	42
16	45	49	9	63		11	22	41	14	41
6	45	39	15	60		14	20	20	5	39
10	36	37	8	68		10	20	25	1	63
9	39	36	5	69		19	32	24	6	43
3	19	44	10	68		12	22	23	9	37
3	37	28	3	82		10	32	24	14	39
18	30	26	5	46
6	59	12	6	57
15	41	42	6	61
Oct	Mch+	Oct+	Mch	Dcr2;;mb247-Gal4 X UAS-Ncoa6-RNAi		Oct	Mch+	Oct+	Mch	+ / X UAS-Ncoa6-RNAi
17	21	80	19	36		8	22	20	7	47
14	38	45	9	56		7	20	21	7	49
11	55	28	21	40		8	20	25	10	43
8	39	17	13	40		6	20	30	11	50
2	22	16	27	29		11	38	19	4	60
11	36	48	4	69		9	29	16	6	49
3	45	15	7	62		9	21	22	8	43
9	28	23	5	58		6	15	31	15	39
10	50	30	12	55
4	14	34	11	53
19	47	38	11	49
Oct	Mch+	Oct+	Mch	Dcr2;;mb247-Gal4 X UAS-Vimar-RNAi		Oct	Mch+	Oct+	Mch	+ / UAS-Vimar-RNAi
35	43	26	10	27		9	17	21	5	35
16	60	69	25	52		13	29	16	1	63
16	42	48	13	51		15	36	32	3	62
2	21	74	3	87		20	31	26	6	42
11	52	46	4	76		8	11	13	1	51
4	46	52	10	76		13	6	19	4	14
10	30	41	12	54		10	36	49	5	69
9	24	26	16	35		7	38	30	15	51
						9	42	21	8	55
Oct	Mch+	Oct+	Mch	Dcr2;;mb247-Gal4 X UAS-Ac13E-RNAi		Oct	Mch+	Oct+	Mch	+ / UAS-Ac13E-RNAi
30	50	80	15	47		20	34	29	13	32
12	29	32	14	40		16	37	25	12	37
15	38	11	10	24		18	32	22	11	31
7	10	16	6	31		15	41	18	5	51
28	20	37	14	14		23	27	33	16	21
6	14	40	13	45		15	26	28	19	23
16	24	38	11	37		7	19	18	10	37
19	16	27	9	21
12	27	37	8	51
Oct	Mch+	Oct+	Mch	Dcr2;;mb247-Gal4 X UAS-Nuak-RNAi		Oct	Mch+	Oct+	Mch	+ / UAS-Nuak-RNAi
27	50	50	22	34		8	14	31	16	30
23	47	30	20	27		22	30	32	10	34
17	52	46	16	49		12	26	19	34	34
27	32	30	22	12		14	22	18	8	30
19	28	54	27	26		9	24	25	8	48
20	45	47	22	37		11	18	18	15	17
13	47	16	6	51		7	27	31	17	42
4	28	26	12	56		10	28	26	10	46
						13	36	16	3	58
						16	33	24	9	40
Oct	Mch+	Oct+	Mch	Dcr2;;mb247-Gal4 X UAS-SryΔ-RNAi		Oct	Mch+	Oct+	Mch	+ / UAS-SryΔ-RNAi
21	23	40	18	21		11	43	37	15	51
19	35	48	17	39		10	26	27	20	30
15	22	48	11	41		13	24	17	8	33
17	23	47	8	43		7	20	11	9	29
30	38	47	15	32		9	23	20	8	43
28	35	25	16	17		14	40	27	13	42
11	28	24	18	30		12	25	21	12	31
15	30	21	12	30		13	32	17	10	34
18	15	45	8	30
16	34	28	12	38
3	16	21	6	50
Oct	Mch+	Oct+	Mch	Dcr2;;mb247-Gal4 X UAS-Slp1-RNAi		Oct	Mch+	Oct+	Mch	+ / UAS-Slp1-RNAi
12	31	22	20	24		5	25	23	17	41
11	38	26	13	44		12	36	27	8	51
7	24	60	11	62		10	16	28	4	49
23	29	30	4	44		13	33	24	11	40
33	40	46	20	24		13	19	18	14	16
7	33	26	8	59		4	17	25	4	67
8	17	25	2	61		12	30	22	8	45
						13	42	19	10	42
Oct	Mch+	Oct+	Mch	Dcr2;;mb247-Gal4 X UAS-nocte-RNAi		Oct	Mch+	Oct+	Mch	+ / UAS-nocte-RNAi
7	16	16	9	34		9	16	24	10	35
9	19	29	4	56		3	19	16	8	53
9	36	15	23	19		4	29	19	8	58
3	29	17	12	49		10	27	15	13	26
36	21	38	13	11		6	19	22	8	49
8	18	14	11	25		4	18	22	12	46
5	13	9	3	47		7	23	15	9	39
3	18	8	6	43
Oct	Mch+	Oct+	Mch	Dcr2;;mb247-Gal4 X UAS-cic-RNAi		Oct	Mch+	Oct+	Mch	+ / UAS-cic-RNAi
17	10	23	5	19		3	18	27	10	59
13	14	29	15	18		2	21	33	7	74
14	36	15	9	34		7	24	32	11	52
27	30	42	21	19		3	16	13	8	46
25	46	31	15	32		13	19	17	7	30
17	23	16	6	30		12	34	16	10	35
15	47	42	20	44		11	35	21	12	40
8	37	36	19	48		13	17	22	9	28
Oct	Mch+	Oct+	Mch	Dcr2;;mb247-Gal4 X UAS-C3G-RNAi		Oct	Mch+	Oct+	Mch	+ / UAS-C3G-RNAi
21	13	28	5	23		10	26	31	20	30
14	19	36	8	39		10	36	45	25	42
40	32	46	11	25		13	26	28	6	49
24	18	31	12	15		13	17	22	9	28
13	15	42	2	49		17	29	20	6	40
8	37	10	8	38		10	21	19	14	34
9	24	29	7	53		8	24	32	10	51
						6	12	13	11	32

## Sheet: T2_48h_LTM
48h Reward Learning
				Learning Index										Background:
Oct	Mch+	Oct+	Mch	Dcr2;;mb247-Gal4 X UAS-Pfrx-RNAi		Oct	Mch+	Oct+	Mch	+ / UAS-Pfrx-RNAi				w1118
17	19	22	16	11		14	39	31	17	39				Y'W'
23	27	48	12	34		12	39	28	13	45				Y'V'
25	41	44	15	37		8	28	52	16	54				Y'Sc*V'Sev21
5	28	18	24	28		11	38	18	10	42
13	20	19	5	40		6	22	24	15	40
2	16	20	12	51		15	35	46	11	51
3	29	25	7	69		17	20	18	13	12
10	16	30	10	36		5	12	14	4	31
12	14	28	6	36		19	30	40	16	33
0	37	22	13	63
2	14	23	16	46
Oct	Mch+	Oct+	Mch	Dcr2;;mb247-Gal4 X UAS-esn-RNAi		Oct	Mch+	Oct+	Mch	+ / UAS-esn-RNAi
3	36	47	16	67		16	30	36	11	42
4	48	48	25	58		20	38	26	6	47
3	58	27	12	64		16	25	29	15	27
7	30	14	11	37		4	14	12	5	31
5	41	14	12	43		15	28	18	5	45
5	15	18	12	35		13	11	26	7	25
3	11	11	12	26		7	21	19	17	28
0	19	12	9	57
5	17	10	8	33
8	36	30	6	65
8	15	30	7	39
Oct	Mch+	Oct+	Mch	Dcr2;;mb247-Gal4 X UAS-Bves-RNAi		Oct	Mch+	Oct+	Mch	/ UAS-Bves-RNAi
8	29	20	18	31		6	18	15	9	38
9	22	9	12	14		8	19	14	8	34
3	30	13	14	39		7	20	13	4	50
10	25	15	18	17		10	16	20	12	24
7	36	20	13	44		10	13	16	11	16
27	20	20	9	12		7	14	17	6	41
3	17	8	20	14
11	18	15	12	18
Oct	Mch+	Oct+	Mch	Dcr2;;mb247-Gal4 X UAS-CG30419-RNAi		Oct	Mch+	Oct+	Mch	+ / UAS-CG30419-RNAi
9	32	25	18	36		6	15	10	10	21
17	40	30	23	27		16	19	20	14	13
19	15	32	5	31		17	27	38	19	28
18	48	18	34	7		10	28	15	10	34
12	41	14	26	12		7	19	18	8	42
24	43	31	45	5		10	20	15	10	27
16	22	28	12	28		13	30	19	13	29
29	51	24	17	22
15	41	22	27	18
14	50	21	38	14
12	29	50	25	37
5	49	19	12	52
Oct	Mch+	Oct+	Mch	Dcr2;;mb247-Gal4 X UAS-Moe-RNAi		Oct	Mch+	Oct+	Mch	+ / UAS-Moe-RNAi
9	21	24	8	45		12	18	17	8	28
18	32	12	8	24		6	16	12	5	43
4	17	7	13	16		8	19	19	12	32
4	22	17	12	43		5	22	16	10	43
1	18	25	17	54		8	24	23	18	31
8	22	26	32	18		12	21	32	19	26
6	18	10	14	17
7	22	16	25	15
9	14	34	22	33
Oct	Mch+	Oct+	Mch	Dcr2;;mb247-Gal4 X UAS-mrj-RNAi		Oct	Mch+	Oct+	Mch	+ / UAS-mrj-RNAi
12	37	35	18	42		6	12	18	10	31
8	28	29	35	23		8	14	15	10	24
18	21	22	4	38		16	46	18	3	60
13	22	9	2	45		11	28	32	16	38
9	28	32	16	42		4	17	19	7	45
9	25	19	11	37		10	23	31	6	53
10	25	18	12	31		8	13	24	12	28
Oct	Mch+	Oct+	Mch	Dcr2;;mb247-Gal4 X UAS-Tab2-RNAi		Oct	Mch+	Oct+	Mch	+ /UAS-Tab2-RNAi
5	31	11	10	38		14	20	23	11	26
16	22	27	10	31		16	24	27	10	33
11	26	33	10	47		10	18	19	8	35
10	25	15	11	29		11	15	18	11	20
6	45	39	15	60		13	26	32	20	28
17	10	18	6	17		4	13	26	7	55
3	31	32	10	67		16	29	25	12	32
						10	21	19	11	31
Oct	Mch+	Oct+	Mch	Dcr2;;mb247-Gal4 X UAS-CG10444-RNAi		Oct	Mch+	Oct+	Mch	+ /UAS-CG10444-RNAi
15	40	31	9	50		6	33	18	17	36
2	15	27	20	46		14	37	26	16	34
19	22	34	12	28		15	17	20	6	30
22	41	27	16	28		9	26	33	20	43
3	11	10	8	34		14	20	18	6	34
14	45	32	21	37		10	12	13	8	16
4	23	34	20	48
12	18	16	13	15
Oct	Mch+	Oct+	Mch	Dcr2;;mb247-Gal4 X UAS-kar-RNAi		Oct	Mch+	Oct+	Mch	+ / UAS-kar-RNAi
10	20	37	8	49		11	20	38	19	31
10	60	40	22	50		9	21	25	10	36
26	46	42	19	32		8	14	20	13	24
19	36	46	17	38		13	42	29	18	38
48	48	38	20	16		5	29	37	21	49
15	8	23	8	9		13	42	26	16	38
50	44	30	15	13		2	12	20	17	40
6	14	16	11	29		5	16	19	17	30
15	17	18	7	25
Oct	Mch+	Oct+	Mch	Dcr2;;mb247-Gal4 X UAS-coro-RNAi		Oct	Mch+	Oct+	Mch	+ / UAS-coro-RNAi
4	20	20	10	50		13	22	10	5	29
24	40	38	20	28		26	33	18	7	28
28	25	22	8	21		19	34	19	8	35
8	41	14	17	29		12	21	20	54	54
11	42	23	22	30		16	24	21	15	18
5	17	22	16	31		9	22	28	24	25
6	18	17	7	46		6	14	18	16	23
13	17	25	9	30
6	14	28	16	34
Oct	Mch+	Oct+	Mch	Dcr2;;mb247-Gal4 X UAS-unc-5-RNAi		Oct	Mch+	Oct+	Mch	+ / UAS-unc-5-RNAi
7	14	16	12	24		9	21	16	7	40
4	28	16	16	38		10	17	20	13	24
3	19	13	11	40		12	27	20	12	33
12	28	31	13	40		5	23	24	9	55
3	17	11	12	33		4	19	18	17	34
10	12	16	11	14		10	30	17	8	43
9	30	23	18	33		15	36	32	6	55
13	41	21	19	28		7	21	19	4	36
11	14	28	7	36
20	35	40	24	28
6	17	10	14	16
9	12	32	18	24

## Sheet: Controls
24h Reward Learning						48h Reward Learning
				Learning Index						Learning Index
Oct	Mch+	Oct+	Mch	Dcr2;;mb247-Gal4 X w1118		Oct	Mch+	Oct+	Mch	Dcr2;;mb247-Gal4 X w1118
12	36	20	6	52		5	23	16	9	46
15	25	45	11	43		10	18	37	5	52
37	61	46	22	30		7	20	18	10	38
11	49	50	20	53		7	37	13	8	46
35	32	46	2	44		11	15	15	3	41
21	17	23	2	37		3	21	16	8	54
14	15	17	10	15		16	36	30	16	34
10	43	28	2	74		34	30	40	5	36
12	34	42	14	49		6	20	24	16	37
3	31	30	10	66		12	11	29	10	22
13	21	30	14	30		20	43	32	24	25
15	30	21	12	30		19	28	15	15	10
21	79	46	19	50		5	15	18	7	47
24	47	27	11	37		16	24	32	13	31
19	20	27	6	33		12	23	14	8	29
16	39	22	7	47		10	25	15	18	17
10	25	19	6	47		13	30	21	18	24
6	41	30	24	43		10	13	40	19	24
8	29	35	6	64		20	27	37	13	31
7	21	14	4	53		7	11	15	6	33
						1	60	19	7	64
						28	19	28	3	31
						31	16	25	17	13
						8	23	11	11	24
						8	12	15	4	39
						8	22	9	6	33
						6	17	9	4	43
						6	24	16	8	47
Oct	Mch+	Oct+	Mch	Dcr2;;mb247-Gal4 X Y'W'		Oct	Mch+	Oct+	Mch	Dcr2;;mb247-Gal4 X Y'W'
18	31	13	30	24		9	22	11	10	23
7	20	18	10	28		3	22	13	12	40
10	18	20	7	38		6	30	15	10	43
13	37	27	20	31		10	26	32	8	52
13	40	22	7	51		10	41	17	16	32
5	15	10	5	42		9	21	31	19	32
6	12	24	3	55		13	20	25	17	20
6	18	23	12	41		18	25	20	12	21
10	24	20	9	40
12	22	23	7	41
3	22	12	11	40
7	38	13	12	36
Oct	Mch+	Oct+	Mch	Dcr2;;mb247-Gal4 X Y'V'		Oct	Mch+	Oct+	Mch	Dcr2;;mb247-Gal4 X Y'V'
11	23	19	16	22		8	13	10	6	24
4	31	9	5	53		4	12	13	16	20
10	26	21	7	47		4	20	20	17	37
6	31	25	15	46		4	20	13	6	52
8	12	10	2	43		4	10	14	8	35
3	12	14	7	47		15	20	22	7	32
4	18	16	12	40		7	22	20	13	36
						Oct	Mch+	Oct+	Mch	Dcr2;;mb247-Gal4 X Y'Sc*V'Sev21
						4	20	14	10	42
						6	37	16	7	56
						9	20	16	2	58
						9	18	30	8	46
						6	17	25	18	32
						18	14	32	9	21
						18	37	32	13	38
						6	18	14	8	39
						2	20	9	10	38
