# Supplementary material for: Memory phase-specific genes in the Mushroom Bodies identified using CrebB-target DamID
Source: PLoS Genet. 2023 Jun 12;19(6):e1010802. doi: 10.1371/journal.pgen.1010802 (PMC10289670; doi:10.1371/journal.pgen.1010802)
Supplement: S3 File — (XLSX) [file pgen.1010802.s007.xlsx]

## Sheet: Unc-5
	LTM_0h												exp: UAS-Dcr2;;mb247-Gal4 > UAS-unc-5-RNAi
	Oct	Mch+	Oct+	Mch	LI (exp)	Oct	Mch+	Oct+	Mch	LI (ctrl)			ctrl: UAS-Dcr2;;mb247-Gal4 > y[1]Sc[*]v[1]Sev[21]
	16	62	44	12	58	8	67	40	20	56
	11	28	44	17	44	7	36	52	27	50
	13	13	17	7	21	42	74	37	15	35
	28	28	36	9	30	10	67	46	15	62
	32	42	49	17	31	8	23	29	6	57
	13	8	17	1	33	12	42	40	15	56
	16	27	62	19	39	11	36	33	5	63
	19	38	38	18	35	7	43	20	14	40
	11	60	21	15	43	11	45	19	10	46
	6	28	36	14	54
	3	15	39	13	58
	LTM_24h
	Oct	Mch+	Oct+	Mch	LI (exp)	Oct	Mch+	Oct+	Mch	LI (ctrl)
	14	50	16	25	17	18	50	38	19	40
	19	33	49	37	20	17	49	20	13	35
	20	17	35	18	12	12	12	28	6	32
	8	17	37	29	24	9	45	26	3	73
	12	28	21	14	30	9	21	28	3	60
	10	36	20	5	58	11	30	26	7	52
	14	37	27	14	38	17	63	42	27	40
	6	18	47	9	59	14	29	38	17	37
	8	39	41	40	34	10	19	45	11	46
	10	35	31	15	45	2	22	26	8	52
	15	38	39	28	30	13	20	22	7	36
	20	37	26	13	32
	16	43	47	38	28
	LTM_48h
	Oct	Mch+	Oct+	Mch	LI (exp)	Oct	Mch+	Oct+	Mch	LI (ctrl)
	7	14	16	12	24	4	20	14	10	42
	4	28	16	16	38	6	37	16	7	56
	3	19	13	11	40	9	20	16	2	58
	12	28	31	13	40	9	18	30	8	46
	3	17	11	12	33	6	17	25	18	32
	10	12	16	11	14	18	14	32	9	21
	9	30	23	18	33	18	37	32	13	38
	13	41	21	19	28	6	18	14	8	39
	8	15	22	9	36	2	20	9	10	38
	11	22	22	14	28
	17	28	22	19	16
	18	26	22	12	24

## Sheet: HERC2
	LTM_0h												exp: UAS-Dcr2;;mb247-Gal4 > UAS-HERC2-RNAi
	Oct	Mch+	Oct+	Mch	LI (exp)	Oct	Mch+	Oct+	Mch	LI (ctrl)			ctrl: UAS-Dcr2;;mb247-Gal4 > w1118
	12	19	27	5	46	20	60	26	10	47
	7	44	13	9	45	5	29	10	5	52
	3	41	20	9	62	8	27	20	1	72
	4	34	27	13	57	4	30	30	2	82
	7	20	20	11	39	9	35	26	7	58
	7	27	23	6	59	9	20	41	3	62
	14	48	52	4	70
	9	31	34	2	72
	8	46	28	7	65
	5	26	37	6	70
	LTM_24h
	Oct	Mch+	Oct+	Mch	LI (exp)	Oct	Mch+	Oct+	Mch	LI (ctrl)
	16	41	35	7	55	10	30	13	8	37
	3	31	40	4	82	10	14	51	14	37
	9	56	28	3	76	14	37	27	6	54
	10	48	49	11	64	10	61	44	30	45
	10	78	46	10	71	21	38	34	20	27
	4	24	16	6	58	4	27	15	9	41
	18	48	35	16	41	15	27	27	8	41
	9	25	39	10	53
	10	25	16	10	33
	6	28	14	8	46
	6	17	17	3	59
	LTM_48h
	Oct	Mch+	Oct+	Mch	LI (exp)	Oct	Mch+	Oct+	Mch	LI (ctrl)
	9	28	22	7	52	5	14	17	8	42
	13	47	29	8	57	16	32	18	6	42
	6	40	32	13	58	8	18	25	12	37
	11	51	14	14	32	18	28	37	4	51
	3	34	19	15	48	15	15	32	17	15
	4	41	14	5	65	18	25	20	6	35
	6	36	20	6	63					37
	14	24	20	15	20

## Sheet: cic
	LTM_0h												exp: UAS-Dcr2;;mb247-Gal4 > UAS-cic-RNAi
	Oct	Mch+	Oct+	Mch	LI (exp)	Oct	Mch+	Oct+	Mch	LI (ctrl)			ctrl: UAS-Dcr2;;mb247-Gal4 > y[1]v[1]
	10	26	17	11	33	5	21	28	21	38
	13	23	37	10	43	7	13	17	2	54
	10	18	42	18	34	2	26	29	12	64
	4	39	32	17	56	4	21	25	12	52
	9	27	28	9	51	4	22	13	5	57
	10	37	23	3	43	3	16	24	5	67
	9	18	22	8	40	5	26	29	4	72
	7	31	13	9	41
	LTM_24h
	Oct	Mch+	Oct+	Mch	LI (exp)	Oct	Mch+	Oct+	Mch	LI (ctrl)
	17	10	23	5	19	11	23	19	16	22
	13	14	29	15	18	4	31	9	5	53
	14	36	15	9	34	10	26	21	7	47
	27	30	42	21	19	6	31	25	15	46
	25	46	31	15	32	8	12	10	2	43
	17	23	16	6	30	3	12	14	7	47
	15	47	42	20	44	4	18	16	12	40
	8	37	36	19	48
	LTM_48h
	Oct	Mch+	Oct+	Mch	LI (exp)	Oct	Mch+	Oct+	Mch	LI (ctrl)
	5	36	15	32	20	1	13	9	9	43
	16	22	13	17	1	5	23	7	8	29
	10	38	15	17	26	8	13	10	6	24
	6	25	4	22	-4	4	12	13	16	20
	5	24	7	12	23	4	20	20	17	37
	8	16	11	18	5	6	21	6	14	8
	17	38	28	10	43	5	13	9	10	20
	4	30	12	10	43	4	20	13	6	52
	10	42	22	26	27	4	10	14	8	35
	9	16	12	8	24

## Sheet: esn
	LTM_0h												exp: UAS-Dcr2;;mb247-Gal4 > UAS-esn-RNAi
	Oct	Mch+	Oct+	Mch	LI (exp)	Oct	Mch+	Oct+	Mch	LI (ctrl)			ctrl: UAS-Dcr2;;mb247-Gal4 > w1118
	5	22	27	3	71	8	34	34	9	60
	10	26	51	6	62	3	30	13	7	56
	9	17	27	10	38	6	13	21	3	56
	3	31	30	7	72	7	14	12	3	47
	2	51	30	3	87	12	25	21	4	52
	5	26	29	4	72	11	79	47	9	72
	9	23	36	6	58	8	54	47	3	82
	32	44	59	10	43	13	32	40	6	58
						3	26	29	11	62
	LTM_24h
	Oct	Mch+	Oct+	Mch	LI (exp)	Oct	Mch+	Oct+	Mch	LI (ctrl)
	10	36	26	4	65	12	36	20	6	52
	10	35	18	1	72	15	25	45	11	43
	3	14	14	8	46	37	61	46	22	30
	2	20	17	12	49	11	49	50	20	53
	7	21	16	4	55	35	32	46	2	44
	9	30	21	2	68	21	17	23	2	37
	8	19	40	8	54	14	15	17	10	15
	6	24	48	5	70	10	43	28	2	74
	1	22	20	6	72	12	34	42	14	49
	4	18	19	3	68	3	31	30	10	66
	3	44	26	6	75	13	21	30	14	30
	2	39	40	14	69	15	30	21	12	30
						21	79	46	19	50
						24	47	27	11	37
						19	20	27	6	33
						16	39	22	7	47
						10	25	19	6	47
						6	41	30	24	43
						8	29	35	6	64
						7	21	14	4	53
	LTM_48h
	Oct	Mch+	Oct+	Mch	LI (exp)	Oct	Mch+	Oct+	Mch	LI (ctrl)
	3	11	11	12	26	5	23	16	9	46
	0	19	12	9	57	10	18	37	5	52
	5	17	10	8	33	7	20	18	10	38
	8	36	30	6	65	7	37	13	8	46
	8	15	30	7	39	11	15	15	3	41
	5	24	16	3	67	3	21	16	8	54
	13	32	40	6	58	16	36	30	16	34
	11	36	34	5	64	34	30	40	5	36
	12	25	18	8	37	6	20	24	16	37
	16	32	19	6	43	12	11	29	10	22
	19	38	38	18	35	20	43	32	24	25
						19	28	15	15	10
						5	15	18	7	47
						16	24	32	13	31
						12	23	14	8	29
						10	25	15	18	17
						13	30	21	18	24
						10	13	40	19	24
						20	27	37	13	31
						7	11	15	6	33
						1	60	19	7	64
						28	19	28	3	31
						31	16	25	17	13
						8	23	11	11	24
						8	12	15	4	39
						8	22	9	6	33
						6	17	9	4	43
						6	24	16	8	47
