# Supplementary material for: Memory phase-specific genes in the Mushroom Bodies identified using CrebB-target DamID
Source: PLoS Genet. 2023 Jun 12;19(6):e1010802. doi: 10.1371/journal.pgen.1010802 (PMC10289670; doi:10.1371/journal.pgen.1010802)
Supplement: S4 File — (XLSX) [file pgen.1010802.s008.xlsx]

## Sheet: 24h_HERC2_cic
24h
Oct	Mch+	Oct+	Mch	Dcr2;tubGal80ts;mb247-Gal4 / +		Oct	Mch+	Oct+	Mch	Dcr2;tubGal80ts;mb247-Gal4 X UAS-HERC2-RNAi		Oct	Mch+	Oct+	Mch	+ / UAS-HERC2-RNAi
2	3	9	6	20		4	9	8	2	49		2	12	9	6	46
2	24	17	12	51		9	26	22	13	37		2	9	5	2	53
12	18	15	9	22		6	30	24	6	63		5	16	22	6	55
12	21	18	9	30		2	24	37	8	74		10	24	22	12	35
6	17	22	6	52		8	41	54	17	60		9	30	20	10	44
5	20	27	9	55		6	22	24	6	60		5	20	24	8	55
15	35	30	15	37		8	30	21	6	57		10	18	16	6	37
8	20	26	10	44		3	27	32	8	70		8	24	20	8	46
						6	27	24	6	62		6	22	24	15	40
Oct	Mch+	Oct+	Mch	Dcr2;tubGal80ts;mb247-Gal4 / +		Oct	Mch+	Oct+	Mch	Dcr2;tubGal80ts;mb247-Gal4 X UAS-cic-RNAi		Oct	Mch+	Oct+	Mch	+ / UAS-cic-RNAi
9	15	14	6	32		30	24	20	29	-15		8	14	20	11	28
23	44	22	6	44		20	36	27	23	18		6	14	18	8	39
13	47	22	10	47		12	14	13	16	-1		12	23	15	9	28
18	30	15	6	34		12	15	20	23	2		6	15	12	8	31
9	15	21	9	32		27	23	21	29	-12		8	19	17	7	41
23	44	22	6	44		17	36	28	23	23		9	21	18	8	39
8	18	15	9	32		12	16	14	17	2		6	22	23	8	53
6	13	14	6	38		14	18	15	12	12		14	23	20	11	27
6	21	15	5	53		18	21	19	14	11		6	16	26	10	45
14	34	35	12	45		15	18	16	14	8		7	16	16	10	31
15	42	20	9	43		13	14	19	14	9		3	9	24	8	50
11	30	20	8	45		16	13	14	17	-10		10	26	30	12	44

## Sheet: 48h_esn_unc-5
48h
Oct	Mch+	Oct+	Mch	Dcr2;tubGal80ts;mb247-Gal4 / +		Oct	Mch+	Oct+	Mch	Dcr2;tubGal80ts;mb247-Gal4 X UAS-esn-RNAi		Oct	Mch+	Oct+	Mch	+ / UAS-esn-RNAi
6	22	15	9	41		3	13	16	4	61		7	12	15	5	38
7	13	16	8	32		5	17	19	4	60		8	12	16	8	27
5	13	18	12	32		11	34	22	6	54		9	15	20	6	39
10	18	12	5	35		7	25	16	6	51		7	16	30	16	35
8	17	15	6	39		6	28	36	10	61		8	14	24	10	34
6	18	14	8	39		4	22	18	4	66		6	18	20	8	46
8	14	18	8	33		5	20	22	8	53		8	20	13	6	40
5	20	16	8	47		8	22	24	6	53		7	15	22	10	37
6	18	16	8	42		4	19	16	4	63		14	44	24	10	46
						8	20	15	3	55		12	24	24	9	39
Oct	Mch+	Oct+	Mch	Dcr2;tubGal80ts;mb247-Gal4 / +		Oct	Mch+	Oct+	Mch	Dcr2;tubGal80ts;mb247-Gal4 X UAS-unc-5-RNAi		Oct	Mch+	Oct+	Mch	+ / UAS-unc-5-RNAi
12	26	19	10	34		13	8	9	17	-27		8	25	20	12	38
14	30	31	15	36		9	11	6	13	-13		10	22	23	12	34
9	23	24	9	45		9	8	18	12	7		8	12	25	11	29
10	16	21	10	29		15	22	10	22	-9		9	15	15	10	22
10	23	40	17	40		16	12	15	9	5		9	17	22	11	32
11	36	30	10	52		12	13	14	14	2		7	24	26	14	42
12	26	21	9	38		11	12	10	14	-6		9	14	25	10	32
6	14	27	11	41		16	22	6	11	-7		9	21	20	9	39
12	30	22	8	45		10	14	8	12	-2		12	20	35	14	34
10	28	34	18	39		15	12	10	17	-18		5	18	15	9	41
						12	12	9	12	-7		8	24	15	6	46
