# Supplementary material for: Memory phase-specific genes in the Mushroom Bodies identified using CrebB-target DamID
Source: PLoS Genet. 2023 Jun 12;19(6):e1010802. doi: 10.1371/journal.pgen.1010802 (PMC10289670; doi:10.1371/journal.pgen.1010802)
Supplement: S5 File — (XLSX) [file pgen.1010802.s009.xlsx]

## Sheet: RNAi
	MB>UAS-unc-5-RNAi [2]							MB>YW
	Oct	Mch+	Oct+	Mch	LI			LI
	18	32	38	26	23			51
	15	36	47	8	56			42
	12	11	36	14	20			55
	22	28	15	9	18			41
	15	41	20	7	47			40
	14	18	26	14	21			41
	10	30	24	9	48			40
	8	14	11	11	14			36
	MB>UAS-unc-5-RNAi [3]							MB>W1118
	Oct	Mch+	Oct+	Mch	LI			LI
	12	16	35	9	37			52
	8	14	28	10	37			43
	9	29	18	8	45			30
	13	9	15	7	9			53
	10	11	15	7	20			44
	6	16	24	17	31			37
	9	20	24	10	40			15
								74
								49
								66
								30
								30
								50
								37
								33
								47
								47
								43
								64
								53

## Sheet: MB lobes
Oct	Mch+	Oct+	Mch	VT-030604>unc-5	Oct	Mch+	Oct+	Mch	VT-030604>yScvSev
7	26	24	20	33	13	28	15	13	22
7	12	15	13	14	11	15	16	5	34
7	21	17	14	30	6	19	15	11	34
9	18	19	9	35	3	26	14	6	60
9	9	13	6	18	7	21	15	13	29
8	10	12	4	30	7	15	16	7	38
4	18	21	9	52	5	24	17	14	38
10	16	13	6	30
8	24	20	22	23
6	15	11	10	24
7	13	11	13	11
21	21	18	13	8
11	9	12	4	20
Oct	Mch+	Oct+	Mch	5-HTR1B>unc-5	Oct	Mch+	Oct+	Mch	5-HTR1B>yScvSev
9	18	12	9	24	2	20	8	7	44
6	9	12	7	23	1	8	13	3	70
4	30	10	14	30	9	14	13	4	37
6	20	12	26	9	9	17	19	5	44
9	24	15	11	30	4	16	12	4	55
2	20	6	17	17	8	13	16	4	42
8	29	15	18	24	7	24	26	13	44
5	42	13	19	30
6	17	19	18	25
5	13	13	23	8
Oct	Mch+	Oct+	Mch	c739>unc-5	Oct	Mch+	Oct+	Mch	c739>yScvSev
3	12	13	9	39	4	18	7	4	45
4	20	12	12	33	13	26	24	7	44
3	13	12	14	27	5	24	20	2	74
10	22	14	6	39	5	17	19	12	39
4	27	15	10	47	10	16	17	3	46
6	24	19	13	39	8	19	14	7	37
8	25	10	12	21	14	17	24	5	38
7	11	11	11	11
5	19	35	19	44
10	30	9	17	10
