# Supplementary material for: Memory phase-specific genes in the Mushroom Bodies identified using CrebB-target DamID
Source: PLoS Genet. 2023 Jun 12;19(6):e1010802. doi: 10.1371/journal.pgen.1010802 (PMC10289670; doi:10.1371/journal.pgen.1010802)
Supplement: S6 File — (XLSX) [file pgen.1010802.s010.xlsx]

## Sheet: Dam-only
Exp: tub-Gal80;mb247-Gal4/UAS-Dam-only
C1: tub-Gal80;mb247-Gal4/+
C2: +/UAS-Dam-only
24h
C1						Exp						C2
Oct	Mch+	Oct+	Mch	LI		Oct	Mch+	Oct+	Mch	LI		Oct	Mch+	Oct+	Mch	LI
6	17	24	10	44		9	21	15	6	41		9	23	18	7	44
6	16	15	6	44		13	36	17	8	41		6	18	21	9	45
5	17	18	6	52		6	28	24	6	62		6	28	16	6	55
4	19	20	8	54		5	20	27	6	62		10	33	20	4	60
9	24	25	5	56		7	30	23	6	60		7	25	24	6	58
6	25	23	8	55		7	26	19	7	52		10	27	21	8	45
9	23	30	6	55		9	26	20	8	46		8	28	21	7	53
48h
C1						Exp						C2
Oct	Mch+	Oct+	Mch	LI		Oct	Mch+	Oct+	Mch	LI		Oct	Mch+	Oct+	Mch	LI
9	24	29	13	42		8	17	18	8	37		12	27	20	9	38
8	20	21	8	44		6	21	23	9	50		8	23	24	10	45
10	22	24	10	39		6	17	25	10	45		8	15	18	7	37
5	12	23	10	40		8	18	18	7	41		6	17	19	7	47
9	22	19	8	41		8	17	27	12	37		6	15	21	9	41
7	18	30	17	36		6	21	25	10	49		9	23	23	9	44
9	23	20	9	41		15	31	29	12	38		6	16	25	10	44
9	23	21	9	42		7	19	19	7	46		6	15	20	8	43

## Sheet: Dam-CrebB
Exp: tub-Gal80;mb247-Gal4/UAS-Dam-CrebB
C1: tub-Gal80;mb247-Gal4/+
C2: +/UAS-Dam-CrebB
24h
C1						Exp						C2
Oct	Mch+	Oct+	Mch	LI		Oct	Mch+	Oct+	Mch	LI		Oct	Mch+	Oct+	Mch	LI
10	25	21	7	46		6	21	23	10	47		9	23	14	6	42
8	28	23	5	60		6	20	18	4	59		8	28	33	8	58
9	22	25	10	42		9	21	16	6	43		3	16	18	6	59
6	20	20	8	48		6	20	20	4	60		5	17	27	6	59
9	22	19	7	44		6	21	24	6	58		6	16	15	3	56
6	24	18	4	62		5	18	17	3	63		8	24	20	7	49
7	21	23	7	52		7	21	23	12	41		7	25	24	8	53
8	26	32	12	49		9	23	15	6	43		8	26	27	10	49
9	24	28	12	43		8	24	23	9	47		6	15	21	9	41
48h
C1						Exp						C2
Oct	Mch+	Oct+	Mch	LI		Oct	Mch+	Oct+	Mch	LI		Oct	Mch+	Oct+	Mch	LI
9	25	27	10	46		12	27	19	7	42		10	22	14	6	39
7	17	16	6	44		10	23	27	10	43		11	26	20	9	39
8	19	13	5	43		9	23	23	8	46		8	17	20	8	39
10	24	20	9	39		2	5	14	6	41		10	20	18	8	36
11	23	27	12	37		7	15	25	11	38		9	23	23	11	39
5	12	19	8	41		6	15	22	8	45		7	19	25	9	47
9	24	24	10	43		9	19	20	8	39		7	18	12	5	43
10	26	26	11	42		7	19	22	9	44		11	29	17	7	43
