# Supplementary material for: Memory phase-specific genes in the Mushroom Bodies identified using CrebB-target DamID
Source: PLoS Genet. 2023 Jun 12;19(6):e1010802. doi: 10.1371/journal.pgen.1010802 (PMC10289670; doi:10.1371/journal.pgen.1010802)
Supplement: S2 Table — (XLSX) [file pgen.1010802.s012.xlsx]

## Sheet: Sheet1
gene symbol	RNAi-line	RT primer	forward qPCR primer	reverse qPCR primer
vimar	VDRC 21686	random	CGGAAGAAGCAGCAGCGG	GGACTGACACTGGTCGTCTTCAG
HERC2	VDRC 45303	random	GCCATTGACAGCAACCACAACG	CAGCGATCTTGGTGGGAACG
CG11873	BL 32505	random	ACGCCTCTCCTTGTTCGTTCG	TTTAACCGCCTCATCCTTTGTGCG
Bruce	VDRC 48309	random	CTGAGGCTGTACAAACCCAAGG	AGCGAAGGCCATGCATGC
Pfrx all isoforms	VDRC 25958	oligo d(T)	CAAGTCGCACGAGTTCTTCCG	CAGCAGCCAATCGCACG
Pfrx isoforms RB RG RN	VDRC 25958	oligo d(T)	GCCGGCTACAAACCCCTG	GGGGCTGATCAGCTGTTCC
esn all isoforms	VDRC 32040	random	GCATCTTCTCGGCCCAAAGG	GACAAAGGCTCCTCGCACC
esn isoform RC	VDRC 32040	random	CGACGATATCCAGCTCAGCG	GCTGGGCTGGGTGATTTTGG
Sry-delta	VDRC 102786	oligo d(T)	AGTACCAGTGCGAGAAGTGCG	GCTGCATATGATGGGGTTCTCCTC
Nuak	VDRC 106088	random	CTCGCTCGCATTCGGTGG	GCGGCTTCTCCTCCAGCG
Ac13E	VDRC 110750	random	CGTCAGCCTGGCCAATAAAATGG	CTCCAAGTAGTAGGCATCGCCC
bves	VDRC 104719	random	GCTGAGCGGCAAACTGG	CGGTCGAGACGCCAAACC
CG30419	VDRC 101935	random	GCAAGTCCTGCAAGAAGCTGC	CCAGTAACTGGATGAGGCGG
Tab2	VDRC 100326	random	CCATGCCCCTTTACGAAGGTGTC	TGCATTGGCCAGCTTGTCG
CG10444	VDRC 107008	random	CGCACTGGAGACTATGGGTC	GAGGTAACTGCCGACGAAATCG
Moe	VDRC 110654	random	GCCAAACAGCAGGAACGTGAG	GCATCTGCTTTAGCCGATCCTC
mrj	VDRC 109817	random	CGCCGACTTATTCCGAGATGC	GTGGCGAGATGATCCACTGC
kar	VDRC 105429	random	GGAGGCGTCCAGCAAAGC	CAGGCCAATCTTGTCCGTCAG
Ncoa6	VDRC 36480	random	CCCGCAGTGCAGTCATTGG	GCCTTTAGCCAAGGCGCAAAAC
slp1	BL 29354	oligo d(T)	ACGGATACCCGGCTGTTCC	CTGCATCTGCTGATAGGCAGCC
unc-5	BL 33756	random	CGCCGCATGTCCAGAGGAC	AGATGCTCCAGTCACTCCACG
cic	BL 25995	random	CCAGAGGCAAATCAGCGTTCG	TGATCTCGCGCTCTCCTCC
nocte	BL 28895	random	ACACACATGCAAGACTCGATGG	CTTGTGATGCGGTGGACTGG
C3G all isoforms	BL 31116	random	CGCCGACAATGCATTCTGC	GAAGTATGTGTAGCGATGGGTCAGC
C3G isoforms RC RH	BL 31116	random	GTGGATGTCGATGTGAATGTGACC	GAACTGATGCTGCCGTGGC
coro	BL 40841	random	CGGAGCCTTCATCGTCCTGC	ACCAGGCGATGTCCAGCAC
actin 42C	Standard for all		GCAGCGGATAACTAGAAACTACTCC	CGACCACTAAAGCTGCAACCTC
